# Supplementary material for: In vivo N-Terminomics Highlights Novel Functions of ADAMTS2 and ADAMTS14 in Skin Collagen Matrix Building
Source: Front Mol Biosci. 2021 Mar 19;8:643178. doi: 10.3389/fmolb.2021.643178 (PMC8017238; doi:10.3389/fmolb.2021.643178)
Supplement: Supplementary file 2 [file datasheet2.xlsx]

## Sheet: Table S1
					Name	Cleavage_site	A:L1/L2	A:L1/L3	A:L1/L4	A:L2/L4	A:L3/L4	B:L1/L2	B:L1/L3	B:L1/L4	B:L2/L4	B:L3/L4	C:L1/L2	C:L1/L3	C:L1/L4	C:L2/L4	C:L3/L4	Avg TS2	Avg TS14	Avg TS2/14
					140 kDa Ca(2+)-binding protein	HINY(497).(498)GDLGFLGPEDLR	1.70861	1.99563	1.99156	1.1656	0.99796	3.07358	3.38726	3.86573	1.25773	1.14126	0.633971	0.814806	0.757646	1.19508	0.929849	1.4142	1.63602	2.20498
					14-3-3 protein gamma; N-terminally processed	YYRY(133).(134)LAEVATGEKR	2.42986	3.15839	4.6128	1.89838	1.46049	8.58544	6.07762	5.46957	0.637075	0.899952	0.697463	0.702357	1.05458	1.51202	1.50148	2.59578	2.33098	3.71232
					14-3-3 protein gamma; N-terminally processed	AERY(20).(21)DDMAAAMKNVTELNEPLSNEER						5.6417	8.59749	5.28325	0.936463	0.61451	0.544672	0.983035	1.92036	3.52573	1.95351	2.1886	3.51068	3.6018
					40S ribosomal protein S14	NDTF(41).(42)VHVTDLSGKETICR	1.59597	1.81555	3.85179	2.41345	2.12155	3.26648	2.2214	4.41384	1.35125	1.98696	0.440529	0.897682	1.17563	2.66869	1.30963	1.78686	1.89467	3.14709
					40S ribosomal protein S14	RIED(131).(132)VTPIPSDSTR	0.961698	2.53509	2.51568	2.61588	0.992344	3.36888	5.36636	1.66897	0.495409	0.311006	0.246056	0.777478	1.15231	4.68314	1.48212	1.22702	2.74556	1.77899
					40S ribosomal protein S21	IIAA(26).(27)KDHASIQMNVAEVDR						3.059	2.69924	4.59951	1.5036	1.704	0.530343	0.96506	1.35282	2.55083	1.40179	1.67378	1.92968	2.97616
					40S ribosomal protein S21	AGEF(8).(9)VDLYVPR	1.07442	1.75301	2.10627	1.96038	1.20152	2.86306	2.98665	3.66387	1.27971	1.22675	0.42868	0.771615	0.965758	2.25286	1.25161	1.34101	1.83404	2.2453
					40S ribosomal protein S21	FKTY(53).(54)GICGAIR	1.11068	1.81794	2.34534	2.11163	1.29011	4.11083	4.17355	3.40481	0.828254	0.815807	0.318399	0.657731	0.728189	2.28704	1.10712	1.45882	1.97936	2.15944
					40S ribosomal protein S23	CLNF(93).(94)IEENDEVLVAGFGR	3.94864	3.66015	7.80139	1.97572	2.13144	7.77226	3.88795	14.5024	1.86592	3.73011						4.39561	2.84744	11.1519
					40S ribosomal protein S3	DGIF(17).(18)KAELNEFLTR	2.05018	2.35766	3.14433	1.53369	1.33366	4.00256	2.95558	4.22119	1.05462	1.42821	0.658123	0.777816	0.962408	1.46235	1.23732	1.78501	1.69029	2.77598
					40S ribosomal protein S5; N-terminally processed	LQVL(112).(113)VNAIINSGPR						6.91112	4.9497	6.68028	0.966599	1.34963	0.388828	0.770481	1.37474	3.53561	1.78427	2.60846	2.5556	4.02751
					60S acidic ribosomal protein P2	IKKI(26).(27)LDSVGIEADDDR	0.573265	1.62864	1.54359	2.69264	0.947781	5.62816	5.6387	3.81425	0.677709	0.676442						1.95641	2.65942	2.67892
					60S ribosomal protein L12	NITF(106).(107)DEIVNIAR	2.01953	2.48957	3.80515	1.88417	1.52844	5.15577	3.7128	8.31407	1.61258	2.2393	0.78384	0.911458	2.01576	2.57164	2.21157	2.32307	2.19704	4.71166
					60S ribosomal protein L14	LVAI(27).(28)VDVIDQNR	1.40331	2.25669	2.16311	1.54143	0.958531	2.55197	2.71842	4.45875	1.74718	1.6402	0.556503	0.768471	1.13618	2.04165	1.4785	1.4315	1.84564	2.58601
					Acetoacetyl-CoA thiolase	ERSY(30).(31)ASKPTLNEVVIVSAIR	1.51663	2.82132	1.86766	1.23146	0.66198	2.82546	6.06639	2.59583	0.918728	0.427904	0.447723	0.753938	0.941662	2.10323	1.24899	1.18811	2.31584	1.80172
					Actin; cytoplasmic 2; N-terminally processed	KQEY(362).(363)DESGPSIVHR	1.43162	1.87439	2.54051	1.77457	1.35538	2.88559	2.87382	5.64853	1.9575	1.96552	1.07158	0.887051	1.99404	1.86084	2.24794	1.82627	1.87136	3.39436
					Actin; cytoplasmic 2; N-terminally processed	KDLY(294).(295)ANTVLSGGTTMYPGIADR	1.20343	6.79683	2.41379	2.00576	0.355135	5.5272	8.41923	4.9368	0.893182	0.586372	0.388957	0.644877	0.886788	2.27991	1.37513	1.5727	3.50663	2.74579
					Actin; cytoplasmic 2; N-terminally processed	QQMW(356).(357)ISKQEYDESGPSIVHR	1.40632	2.2446	2.85807	2.0323	1.27331	4.18437	3.19502	3.46844	0.828902	1.08558	0.684036	0.759512	1.61352	2.35882	2.12442	1.793	1.90319	2.64667
					Actin-like protein 3	TQPI(296).(297)SEVVDEVIQNCPIDVR	1.75149	2.5862	2.16339	1.23517	0.836513	3.2141	3.67896	4.67211	1.45363	1.26995	0.796076	1.58404	1.68618	2.11811	1.06448	1.48877	2.10935	2.84056
					Actopaxin	LSPI(64).(65)SFELDPEDTLLEENEVR	2.1667	2.97525	7.25708	3.34937	2.43915	4.63018	5.2412	2.63637	0.569388	0.503008	0.302839	0.579345	0.790618	2.61069	1.36468	1.90109	2.55421	3.56136
					Alpha-2-macroglobulin 35 kDa subunit	GLDY(729).(730)SDEINQVVEVR	0.942833	2.86488	2.29303	2.43207	0.800395	5.7691	3.81327	3.40448	0.590124	0.892797	0.487242	0.61557	0.922508	1.89333	1.49862	1.73183	2.03487	2.20667
					Alpha-actin-1	KQEY(364).(365)DEAGPSIVHR	1.74477	2.27373	3.35638	1.92368	1.47616	4.41736	4.46976	8.14904	1.84478	1.82315						2.36536	2.62799	5.75271
					Alpha-actin-1	SGLV(19).(20)KAGFAGDDAPR	2.04774	1.94247	2.96166	1.44631	1.52469	3.16158	3.3482	5.94356	1.87993	1.77515						2.12729	2.15423	4.45261
					Alpha-actin-1	LVKA(21).(22)GFAGDDAPR	2.16853	2.21333	2.7365	1.26191	1.23637	4.58149	5.19586	5.63261	1.22943	1.08406	0.998549	1.01337	2.32557	2.32894	2.29488	2.06065	2.20714	3.56489
					Alpha-actin-1	KDLY(296).(297)ANNVMSGGTTMYPGIADR	1.82984	2.39634	3.10712	1.69803	1.29661	4.08693	5.83916	5.9187	1.4482	1.01362	0.688141	0.739027	1.43328	2.08283	1.93942	1.80909	2.36726	3.48637
					Alpha-actin-1	PTLL(107).(108)TEAPLNPKANR	1.7122	4.40937	3.73719	2.18269	0.847557	5.96991	13.4831	4.09365	0.685713	0.303614	0.921162	0.839329	1.79498	1.9486	2.13859	1.98217	3.9248	3.20861
					Alpha-actin-1	VCDN(14).(15)GSGLVKAGFAGDDAPR	1.68724	2.03482	1.85661	1.10038	0.912419	2.04973	3.82304	3.14167	1.53272	0.821772						1.36779	2.12274	2.49914
					Alpha-cardiac actin	MC(2).(3)DDEETTALVCDNGSGLVKAGFAGDDAPR	2.55035	2.2656	3.542	1.38883	1.56338	3.28199	6.93086	2.02788	0.617881	0.292586						1.92208	2.80079	2.78494
					Annexin-8	EEDY(139).(140)GSTLEEDIQGDTSGYLER	7.35827	6.12037				10.2835	8.81693	15.0164	1.46024	1.70314						6.44832	5.46585	15.0164
					Aortic carboxypeptidase-like protein	VEKI(374).(375)KCPPIGMESHR	0.664986	1.87311	1.12663	1.69422	0.601475	1.66679	2.67344	1.72194	1.03309	0.644092	0.383273	1.08689	0.729077	1.90224	0.67079	0.771901	1.7105	1.19255
					Aortic carboxypeptidase-like protein	LEGF(41).(42)LSELETQSPPR	0.737848	2.15608	0.91992	1.24676	0.426663	1.19402	2.32856	1.13653	0.951853	0.488084	0.369762	1.06889	0.611439	1.6536	0.57203	0.631401	1.56763	0.889297
					ATP synthase subunit alpha; mitochondrial	GIKA(195).(196)VDSLVPIGR	1.87648	2.15471	2.861	1.52466	1.32779	4.60039	3.41109	6.89519	1.49883	2.02141	0.76497	0.832168	1.28258	1.67664	1.54125	2.02205	1.84968	3.67959
					ATP synthase subunit alpha; mitochondrial	NTRL(43).(44)QKTGTAEMSSILEER	1.14829	2.03124	2.17795	1.89669	1.07223	1.55948	2.75667	2.46823	1.58272	0.895365	0.268452	0.650474	0.88005	3.27824	1.35294	1.04946	2.03267	1.84208
					ATP synthase subunit alpha; mitochondrial	TRLQ(44).(45)KTGTAEMSSILEER	0.930518	1.52656	1.24003	1.33262	0.812302	2.11039	3.04325	2.38862	1.13184	0.78489	0.50077	0.951721	0.945976	1.88905	0.993964	1.02214	1.64584	1.52487
					ATP synthase subunit b	PRLA(42).(43)PLPPLPEYGGKVR	1.03279	2.68786	1.69852	1.64459	0.631922	1.80313	3.72951	1.04208	0.57793	0.279416	0.250733	0.87148	0.561462	2.23929	0.644263	0.773709	1.95844	1.10069
					ATP synthase subunit beta; mitochondrial	ATTF(376).(377)AHLDATTVLSR	1.91174	3.41458	2.45342	1.28334	0.718514	4.44299	5.99995	4.76174	1.07174	0.79363	0.413808	0.567093	0.944535	2.28255	1.66558	1.65771	2.43654	2.7199
					ATP synthase subunit beta; mitochondrial	ARDY(46).(47)AAQASAAPKAGTATGR	1.23713	2.50575	1.73904	1.40571	0.69402	2.12657	3.93137	1.39241	0.654766	0.354178	0.370555	0.774711	0.867169	2.34019	1.11934	0.983632	1.93542	1.33287
					ATP synthase subunit beta; mitochondrial	RDYA(47).(48)AQASAAPKAGTATGR						1.68894	2.31025	1.31693	0.779736	0.570037	0.386942	0.628378	0.75996	1.96402	1.2094	0.96383	1.42059	1.03844
					ATP synthase subunit epsilon; mitochondrial	YIRF(15).(16)SQICAKAVR	1.46446	1.64429	2.07059	1.4139	1.25927	1.63598	1.30268	2.78676	1.70342	2.13926	0.629356	0.772892	1.19143	1.8931	1.54153	1.44497	1.45505	2.01626
					BCS1-like protein	HYMI(49).(50)TLEVPAR	0.861213	2.16526	0.918921	1.06701	0.424393	1.61901	2.9739	1.73669	1.07268	0.583977	0.371539	0.882782	0.494752	1.33163	0.560447	0.736764	1.58221	1.05012
					Apolipoprotein H	QIVY(49).(50)SCKPGYVSR						3.94176	5.92339	3.47949	0.882725	0.587416	0.450033	0.989846	1.21451	2.69871	1.22697	1.55155	2.62367	2.347
					Beta-globin	SGLW(16).(17)GKVNADEVGGEALGR	1.50508	1.51368	2.0315	1.34976	1.3421	3.88987	5.90463	11.3797	2.92548	1.92726						2.16608	2.92338	6.70561
					Cadherin-13	LVTS(21).(22)ADDLECTPGFQR	1.8666	1.16197	1.94037	1.03952	1.6699	2.596	2.56987	2.8731	1.10674	1.11799	0.994027	1.00605	1.53037	1.53957	1.52117	1.62761	1.40395	2.11461
					Calpain regulatory subunit	RSHY(88).(89)SNIEANESEEVR	1.11963	1.74439	1.6125	1.4402	0.924395	2.95304	4.15467	2.23761	0.757731	0.538577	0.612899	0.833096	1.34161	2.18895	1.61039	1.29316	1.85317	1.73057
					Calsequestrin; cardiac muscle isoform	LSGA(19).(20)EEGLNFPTYDGKDR	1.49584	1.74491	2.15956	1.44372	1.23763	2.65267	5.45018	3.72441	1.40402	0.683355						1.51738	2.51071	2.94198
					Calsequestrin; skeletal muscle isoform	GVQG(34).(35)EDGLDFPEYDGVDR	1.6905	2.81238	2.12807	1.25884	0.756679	2.34711	3.34656	2.77503	1.18232	0.82922	0.45213	0.977728	1.05803	2.3401	1.08213	1.19296	1.98632	1.98704
					Carboxypeptidase A3	VDGY(223).(224)IWSWTQDR	1.46122	1.48665	2.21493	1.51581	1.48988	1.36793	1.73201	5.64251	4.12486	3.25778	0.674737	1.12823	1.63146	2.41792	1.44603	1.61626	2.06758	3.16297
					Cathepsin B	FGED(77).(78)IDLPETFDAR	1.1123	1.70009	1.62206	1.4583	0.954103	2.27492	2.78203	2.31565	1.0179	0.832361	0.288106	0.901508	0.74068	2.57086	0.821601	1.04723	1.73845	1.55947
					Cathepsin B	GEDI(78).(79)DLPETFDAR	1.14133	1.65503	1.3604	1.19194	0.821977	1.89717	1.97702	2.33274	1.22959	1.17993	0.305423	0.889435	0.855139	2.79985	0.96144	1.05121	1.62381	1.51609
					Cathepsin B	AFGE(76).(77)DIDLPETFDAR	0.964179	1.72285	1.44809	1.50189	0.84052	2.04178	3.05872	2.22955	1.09196	0.728917	0.253637	0.790478	0.658019	2.59433	0.832432	0.943577	1.79337	1.44522
					Cathepsin B heavy chain	REQW(90).(91)SNCPTIGQIR	0.867658	1.99955	1.6396	1.88969	0.819985	3.40963	3.26191	2.26565	0.664485	0.694576	0.315269	0.68977	0.987319	3.13167	1.43137	1.25641	1.93951	1.63086
					Cathepsin B heavy chain	EDID(79).(80)LPETFDAR	1.07688	1.52516	1.1337	1.05276	0.743334	1.44753	1.49544	2.31129	1.59671	1.54556	0.381156	1.1348	0.898895	2.35834	0.792116	0.997762	1.5272	1.44796
					Cathepsin H	GTGP(113).(114)YPSSMDWR	0.275703	0.770182	0.750175	2.72095	0.974023	3.57835	5.17429	3.00649	0.84019	0.581044	1.1968	2.7746	2.38132	1.98974	0.858259	1.2	2.4	2
					Cathepsin S	SNRT(122).(123)LPDTVDWR	0.624302	1.66122	1.44208	2.30991	0.868087	2.76829	4.8592	2.41134	0.871056	0.496242	0.250933	0.850696	0.667528	2.66019	0.784685	0.965424	2.20204	1.50698
					Cavin-1	IELS(204).(205)SDEAVEVEEVIEESR	2.11635					3.14048	2.53937	4.57451	1.45663	1.80144	0.701719					1.93999	1.998	4.57451
					Cavin-1	AIEL(203).(204)SSDEAVEVEEVIEESR	1.60866	4.58031	9.26572	5.75991	2.02295	2.41916	2.58385	8.17511	3.37931	3.16392	1.2753	1.13209				2.098	3.48709	8.72041
					Cavin-1	LDKI(63).(64)IGAVDQIQLTQAQLEER	5.0236	2.40835	3.71503	0.739516	1.54257	7.33255	3.99589	5.35397	0.730165	1.33987						3.80965	1.96848	4.5345
					Cavin-1	VEVL(338).(339)KATEMVEVGPEDDEVGAER	1.51221	1.68184	2.92155	1.93197	1.73712	2.57501	1.87078	3.51427	1.36476	1.8785	0.678251	0.79854	1.33609	1.96991	1.67317	1.67571	1.60297	2.59064
					Cavin-1	ERPY(13).(14)SGFPDASSEGPEPTQGEAR	1.63874	1.51745	2.77749	1.69489	1.83037	2.75327	1.72059	2.94996	1.07144	1.71451	1.04574	0.80321	1.91997	1.83598	2.39037	1.8955	1.44059	2.54914
					Cavin-1	ATEM(343).(344)VEVGPEDDEVGAER	1.1698	1.8233	2.53184	2.16434	1.3886	3.20453	2.36567	3.03352	0.946634	1.28231	0.691587	0.634175	1.3451	1.94494	2.12102	1.64297	1.64651	2.30348
					Cavin-1	VLKA(340).(341)TEMVEVGPEDDEVGAER	1.32563	1.51932	1.85281	1.39768	1.2195	2.88259	2.03712	2.46179	0.854021	1.20846	0.571153	0.916	1.34158	2.3489	1.46461	1.44532	1.51217	1.88539
					Cavin-1	EVLK(339).(340)ATEMVEVGPEDDEVGAER						3.45463	2.50666	2.93525	0.849657	1.17098	0.321161	0.794833	0.723195	2.25182	0.909871	1.46416	1.60074	1.82922
					Cellular retinol-binding protein I	WTQW(110).(111)IEGDELHLEMR							5.41745	4.57206	0	0.843952	0.215305		0.546755	2.53944	0	0.353086	2.6523	2.55941
					Citrate hydro-lyase	KIVY(71).(72)GHLDDPANQEIER	0.803637	1.49996	0.977005	1.21573	0.651355	4.10859	2.69947	5.38367	1.31034	1.99434						1.88948	1.68138	3.18034
					Citrate hydro-lyase	GKKF(522).(523)KLEAPDADELPR	1.76631	2.34124	2.95839	1.67489	1.2636	2.57375	2.70684	2.79973	1.0878	1.03431	0.832315	0.601708	1.07697	1.29394	1.78985	1.54336	1.61774	2.27836
					Clathrin light chain A	EEAF(185).(186)VNDIDESSPGTEWER	2.32339	2.98399	6.1478	2.64605	2.06026	10.7963	6.20869	7.51775	0.696328	1.21084	0.781259	0.770901	2.26707	2.90181	2.9408	3.35214	2.70129	5.31087
					Clathrin light chain A	TDSY(93).(94)AAISEVDR	1.58028	1.33223	1.95656	1.23811	1.46863	3.08533	2.94625	3.50701	1.13667	1.19033	0.71959	0.872808	1.27916	1.77762	1.46557	1.58495	1.55062	2.24758
					Clusterin alpha chain	MVLG(21).(22)EQEVSDNELQELSTQGSR	1.00353	2.06185	1.2279	1.22359	0.595536	3.35381	3.95588	2.85906	0.85248	0.722736	0.491137	0.944175	0.820647	1.67091	0.869168	1.17265	1.78481	1.63587
					Collagen alpha-1(IV) chain _ Arresten	GPPG(1438).(1439)TPSVDHGFLVTR	1.17233	1.5297	1.55894	1.32979	1.01912	3.24685	3.45415	2.80014	0.862417	0.810659						1.56224	1.79401	2.17954
					Collagen alpha-1(XIV) chain	AQQY(630).(631)LEIDEVKTDSFR	1.97762	1.06838	3.81986	1.93155	3.57538	6.076	3.47595	13.7876	2.26919	3.96658	3.86358	3.32653	7.11636	1.84191	2.13928	3.59974	2.31892	8.24128
					Collagen alpha-1(XIV) chain	MARY(1636).(1637)TAILNQIPSQSSSIR	1.01087	0.870749	2.02807	2.00625	2.32911	4.85334	2.63569	7.51027	1.54744	2.84946	2.72336	2.80795	4.62579	1.69856	1.64739	2.56892	1.92777	4.72138
					Collagen alpha-1(VI) chain	IKVF(186).(187)SVAITPDHLEPR	1.46533	1.15729	3.35986	2.29291	2.90323	5.15545	4.06406	5.1615	1.00117	1.27004	1.68999	1.93328	1.73734	1.02802	0.898651	2.23045	1.91279	3.41957
					Collagen alpha-2(VI) chain	TRVF(741).(742)AVVITDGR	1.23701	1.02874	3.13068	2.53085	3.04323	4.11623	3.14287	4.72444	1.14776	1.50322						2.47492	1.96256	3.92756
					Collagen alpha-2(VI) chain	GLHF(116).(117)SDQVEVFSPPGSDR	1.3473	1.03288	4.02215	2.98535	3.89411	3.44556	3.55609	4.09557	1.18865	1.15171						2.45967	2.19074	4.05886
					Collagen alpha-3(VI) chain	VLRF(1051).(1052)ASEIVDTVYEDGDSIR	3.9405	2.69263	9.17165	2.32753	3.4062	9.78956	4.08396	9.55854	0.976401	2.34051	4.14046	1.11047	5.34742	1.2915	4.81547	4.73879	2.08042	8.02587
					Complement factor H	GTTF(902).(903)SYVCDDGFR	0.915374	2.20973	1.33111	1.45417	0.602383	2.22091	3.4829	2.9586	1.33216	0.849466	0.506799	0.862749	0.773864	1.52696	0.896975	0.998652	1.81144	1.68786
					Complement factor H	QDNY(840).(841)LTQDSEEMVCKDGR	0.639475	2.0678	1.06559	1.66635	0.515326	1.0582	1.94059	1.2526	1.18371	0.645473	0.396247	0.935482	0.694107	1.7517	0.741978	0.666116	1.59094	1.0041
					Complement C3c alpha' chain fragment 2	GLAR(748).(749)SELEEDIIPEEDIISR	1.21475	2.75922	1.93067	1.58935	0.699713	7.32546	17.8798	4.00889	0.547255	0.224214	0.463672	0.893378	0.900118	1.94128	1.00754	1.82256	4.26838	2.27989
					Complement C3c alpha' chain fragment 2	GVQK(959).(960)VDVPAADLSDQVPDTDSETR	0.669912	2.88571	1.19635	1.78583	0.414578	3.41252	4.29697	2.867	0.840143	0.667215	0.405642	0.953316	0.784101	1.93299	0.822498	1.06539	2.11583	1.61582
					Complement C3c alpha' chain fragment 2	RRRR(670).(671)SVQLMER	0.811283	2.00858	0.775675	0.956108	0.38618	2.18397	3.34854	0.780825	0.357526	0.233184	0.361464	0.823448	0.430938	1.1922	0.523333	0.749902	1.44773	0.662479
					Complement C4-B	NLGR(952).(953)TLEIPGSSDPNIVPDGDFSSLVR	0.455606	5.59257	0.914785	2.00784	0.163572						0.129791	0.651917	0.330938	2.54978	0.507639	0.314152	2.70053	0.622861
					Complement factor B Bb fragment	KALF(629).(630)VSEQGKSLTR	0.991361	2.37057	1.45885	1.47156	0.615399	1.60561	3.27518	2.94759	1.83581	0.899979	0.461884	1.17774	0.860699	1.86345	0.730804	0.884172	1.99905	1.75571
					Complement factor P	ATGS(23).(24)DPVLCFTQYEESSGR	0.545128	1.944	0.776258	1.42399	0.399309	1.50734	2.60531	1.57071	1.04203	0.602886	0.321071	1.00873	0.665379	2.07237	0.659621	0.67256	1.68274	1.00411
					Corneodesmosin	GKYF(378).(379)SSNPIIPSR	1.61949	1.67403	2.23068	1.3774	1.33252	3.17962	3.20375	3.11052	0.978268	0.970901	0.622457	0.863116	1.32728	2.13233	1.53778	1.54379	1.70482	2.22283
					Corneodesmosin	EGKY(377).(378)FSSNPIIPSR	1.59845	1.79917	2.25836	1.41284	1.25523	5.32266	6.02215	2.88677	0.542355	0.479359	0.491577	0.801749	1.00969	2.05397	1.25936	1.73444	2.10537	2.0516
					Creatine kinase B chain	YDVF(85).(86)KDLFDPIIEER	3.44814	6.55545	1.92056	0.556986	0.292972	2.14509	2.32845	2.66004	1.24006	1.14241	0.569022	0.500441	2.20178	3.86941	4.39968	1.99955	2.50847	2.26079
					CSX-associated LIM	SSVF(14).(15)ITLAPPR						3.6907	4.24032	2.95719	0.801253	0.697397	0.714471	1.65471	1.60425	2.24537	0.969508	1.51802	2.23541	2.28072
					Cystatin-3	VNYF(83).(84)LDVEMGR	2.02124	1.81895	2.02453	1.00163	1.11302	3.09473	3.77412	15.3898	4.9729	4.07771	1.05075	1.12544	3.46565	3.29827	3.07937	2.40614	2.66522	6.95999
					Cytochrome b5	LTKF(40).(41)LEEHPGGEEVLR	2.02565	2.26263	4.06868	2.00858	1.79821	4.61761	5.67491	6.35529	1.37632	1.11989	1.0016	0.778409	2.31812	2.31441	2.97802	2.25683	2.40254	4.24736
					Cytochrome b-c1 complex subunit Rieske; mitochondrial	SVRF(78).(79)SHTDVKVPDFSDYR						3.79377	3.0963	3.5677	0.940411	1.15225	0.53018	0.878761	0.933182	1.76012	1.06193	1.63453	1.6689	2.25044
					Cytochrome c oxidase polypeptide Va	VTYF(56).(57)NKPDIDAWELR	1.61432	1.94778	2.02324	1.25331	1.03874	5.91299	7.71359	6.05804	1.02453	0.785372						2.33785	2.9848	4.04064
					Cytochrome c oxidase polypeptide Va	IRCY(37).(38)SHGSHETDEEFDAR	1.63015	1.53646	1.95463	1.19905	1.27217	3.90577	3.51157	6.56671	1.68129	1.87002	1.22951	0.993722	2.67116	2.17255	2.68804	2.09928	1.84911	3.73084
					Cytochrome c oxidase polypeptide Va	WVTY(55).(56)FNKPDIDAWELR	1.38344	2.12458	1.62832	1.17701	0.766418	4.18895	6.38277	4.88712	1.16667	0.765673	0.584467	0.908329	1.35426	2.31709	1.49094	1.52998	2.34608	2.62323
					Cytochrome c oxidase polypeptide Vb	RSMA(31).(32)SGGGVPTDEEQATGLER						2.86577	1.69033	2.95711	1.03187	1.74943	0.942	1.17008	1.91	2.0276	1.63236	1.79739	1.47997	2.43355
					Cytochrome c oxidase polypeptide Vb	TRSM(30).(31)ASGGGVPTDEEQATGLER	1.05752	1.27417	1.2594	1.1909	0.988411	1.61988	1.69531	2.24851	1.38807	1.32631	0.457024	0.833293	0.960363	2.10134	1.15249	1.10027	1.41385	1.48942
					Cytochrome c oxidase subunit 5B; mitochondrial	VTRS(29).(30)MASGGGVPTDEEQATGLER						1.97189	1.59765	2.16478	1.09782	1.35497	0.632336	0.969687	1.27489	2.01616	1.31475	1.31849	1.42033	1.71983
					Cytochrome c oxidase subunit IV isoform 1	VCLR(22).(23)AHGSVVKSEDYAFPTYADR	1.00941	1.55279	1.3207	1.30839	0.850533						0.393953	0.773606	0.838434	2.12826	1.0838	0.834423	1.44076	1.07957
					Cytochrome c oxidase subunit VIb isoform 1	IKNY(12).(13)KTAPFDSR	1.3007	1.51834	1.30032	0.999708	0.856409	1.49215	0.95395	2.29807	1.54011	2.40901	0.692547	1.25342	1.53553	2.21723	1.22508	1.32932	1.41379	1.71131
					Cytosolic malate dehydrogenase	TWKF(299).(300)VEGLPINDFSR	2.27936	3.84781	4.22241	1.85245	1.09735	6.99209	5.92647	5.14312	0.735562	0.867822						2.80916	3.09057	4.68276
					Deafness dystonia protein 1 homolog	LQHF(22).(23)IEVETQKQR	1.94872	1.81159	1.90445	0.977282	1.05126	3.60351	3.21864	3.88247	1.07741	1.20624						1.95243	1.77123	2.89346
					Desmin	ATRT(105).(106)NEKVELQELNDR	1.44487	2.87397	2.92307	2.02306	1.01708	3.91518	3.05761	4.82522	1.23244	1.5781						1.98881	2.29677	3.87414
					Desmin	KVRF(127).(128)LEQQNAALAAEVNR	1.67562	1.78601	1.97893	1.18102	1.10802	2.69985	2.82803	4.71526	1.74649	1.66733						1.7877	1.88539	3.3471
					Desmin	GSPL(30).(31)SSPVFPR	1.79163	1.83096	2.80524	1.56574	1.53211	3.77948	5.50057	5.72402	1.5145	1.04062	0.584059	0.792939	1.34416	2.30141	1.69516	1.73718	2.25102	3.29114
					E2K	VITV(74).(75)QTPAFAESVTEGDVR						1.7407	1.53938	3.26813	1.87748	2.12302	0.828564	1.38376	1.71078	2.06476	1.23633	1.48215	1.71634	2.48946
					E2K	AVCK(68).(69)NDVITVQTPAFAESVTEGDVR	0.899789	1.14574	3.01208	3.34754	2.62894	2.51913	2.2728	3.06129	1.21522	1.34692	0.380018	0.698976	0.794395	2.09041	1.13651	1.48522	1.79511	2.28926
					EH domain-containing protein 2	SDEF(200).(201)SEAIGALR	1.55983	2.55176	2.76049	1.76974	1.0818	5.6281	5.21069	7.53478	1.33878	1.44602						2.42894	2.71774	5.14764
					EH domain-containing protein 2	IQYL(78).(79)LEQEVPGSR						4.87775	3.45324	6.67806	1.36909	1.93385	0.966336	0.810446	1.98009	2.04907	2.44321	2.55529	1.92046	4.32907
					EH domain-containing protein 2	ASHL(512).(513)IEAKLEGHGLPTNLPR						3.59238	4.00493	3.87503	1.07868	0.967566	0.306871	0.472473	1.49174	4.86114	3.1573	2.00603	2.60431	2.68339
					eIF-4D	DGYL(99).(100)SLLQDSGEVR	0.953288	1.80394	2.58503	2.7117	1.43299	1.9612	1.89753	3.03326	1.54663	1.59853	0.559848	1.20023	1.88148	3.3607	1.5676	1.34558	2.08679	2.49992
					eIF-4D	QDGY(98).(99)LSLLQDSGEVR	1.50646	1.90679	2.37751	1.57821	1.24687	3.55807	3.42353	3.35351	0.942507	0.979549	0.417449	0.825016	1.02369	2.45225	1.24081	1.49154	1.85472	2.25157
					Electron-transferring-flavoprotein dehydrogenase	APRC(32).(33)SSTSAVPQITTHYTVHPR	0.588038	4.11841	2.36663	4.02462	0.574646	0.988595	4.22359	2.58075	2.61053	0.611034	0.114579	0.394878	0.260959	2.27755	0.660859	0.589625	2.94159	1.73611
					Elongation factor 2	RARY(634).(635)LAEKYEWDVAEAR						2.44596	2.74564	3.66217	1.49723	1.33381	0.457933	0.858206	1.27362	2.78123	1.48404	1.43044	1.97058	2.46789
					Elongation factor 2	HVDF(111).(112)SSEVTAALR	1.5133	3.05216	3.02126	1.99647	0.989876	2.85923	4.23451	2.02609	0.708613	0.478471	0.326798	0.606091	0.696057	2.12993	1.14844	1.21935	2.12129	1.91447
					Endopeptidase Clp	TRAF(52).(53)PLIPIVVEQTGR	0.780604	0.993099	1.36456	1.74808	1.37404	9.30655	3.67237	4.58573	0.492742	1.24871	0	0	0	3.19056	1.14532	2.3092	1.68281	1.98343
					Endoplasmic reticulum DNA J domain-containing protein 3	QEKF(67).(68)QDLGAAYEVLSDSEKR	2.21229	1.85731	2.4956	1.12806	1.34366						0.822623	0.972875	1.62667	1.97741	1.67202	1.51265	1.48392	2.06113
					Endoplasmic reticulum resident protein 60	GEKF(336).(337)VMQEEFSR						8.48119	5.32236	13.9844	1.64887	2.62748	0.603921	0.743447	1.69172	2.80123	2.27551	3.49703	2.62898	7.83806
					Endoplasmic reticulum resident protein 60	RKTF(307).(308)SHELSDFGLESTTGEVPVVAIR	1.05507	3.67089	3.19369	3.02699	0.870006	7.84025	11.3877	10.4856	1.3374	0.920782						2.67153	4.85574	6.83963
					Endoplasmic reticulum resident protein 60	LEQF(352).(353)LQEYFDGNLKR						2.5009	1.75586	6.35547	2.54127	3.61957	0.702367	1.04912	1.57569	2.2434	1.50191	2.08119	1.89741	3.96558
					Endoplasmic reticulum resident protein 60	LAAA(24).(25)SDVLELTDENFESR	1.29986	1.84703	2.12604	1.63558	1.15106	2.3494	1.65491	2.75971	1.17465	1.66759	0.474221	0.857672	1.13122	2.38543	1.31895	1.37685	1.59255	2.00566
					ER membrane protein complex subunit 7	DAHS(22).(23)SEVPGAAAEGPGGSGVGLGDR	1.49266	1.26258	2.5003	1.67506	1.9803						0.570707	0.617685	1.16802	2.04661	1.89096	1.48366	1.40048	1.83416
					Erythrocyte adducin subunit alpha	STPV(616).(617)KLEEDLPQEPTSR	1.11767	2.2211	2.92672	2.61858	1.31769	1.62013	1.70063	2.72015	1.67897	1.59949	0.540091	0.935592	1.86087	3.44547	1.98897	1.36401	2.10006	2.50258
					Eukaryotic elongation factor 1 A-1	VESF(415).(416)SDYPPLGR	1.4496	1.54615	1.72478	1.18983	1.11553	4.02448	2.78836	5.97923	1.48571	2.14435	0.37832	0.832247	0.755512	1.99702	0.907798	1.67001	1.63989	2.81984
					Eukaryotic elongation factor 1 A-1	TSKY(85).(86)YVTIIDAPGHR	1.32238	2.16288	2.71697	2.05461	1.25618	2.46563	3.13522	2.85817	1.15921	0.911633	0.348435	0.820171	0.799897	2.29569	0.975282	1.21326	1.93796	2.12501
					Eukaryotic elongation factor 1 A-1	SKYY(86).(87)VTIIDAPGHR	1.50014	2.03516	2.41951	1.61286	1.18885	2.24877	2.30028	2.63961	1.1738	1.14752	0.449531	0.802356	0.954706	2.12378	1.18988	1.28745	1.67471	2.00461
					Eukaryotic elongation factor 1 A-1	TTLL(229).(230)EALDCILPPTRPTDKPLR						2.45731	1.79492	2.69121	1.09518	1.49935	0.420976	0.630509	1.25162	2.97315	1.9851	1.59068	1.62344	1.97142
					Eukaryotic initiation factor 5A isoform 2	GKKY(69).(70)EDICPSTHNMDVPNIKR	1.02103	1.49587	1.74751	1.71152	1.16823	2.43813	1.67471	3.13541	1.28599	1.87221						1.6249	1.54202	2.44146
					Eukaryotic translation initiation factor 4B	ASIF(361).(362)GGAKPVDTAAR	1.25673	1.79606	2.55757	2.03509	1.42399	2.43203	2.33401	2.602	1.06989	1.11482						1.55689	1.80876	2.57978
					Extracellular link domain-containing protein 1	PVQG(23).(24)ADLVQDLSISTCR	1.33168	1.45506	1.42565	1.07056	0.979782	2.04218	2.44427	1.58276	0.775037	0.647539	0.514006	0.781908	0.82029	1.59588	1.04909	1.09405	1.35379	1.27623
					Extracellular superoxide dismutase [Cu-Zn]	MSNP(22).(23)GESSFDLADR	1.43106	1.65079	1.26191	0.8818	0.764425	3.17451	3.03758	2.61096	0.822477	0.859552	0.694265	1.0182	0.895486	1.28983	0.879481	1.30055	1.45011	1.58945
					F-ATPase delta subunit	VQLL(115).(116)AEEAVTLDMLDLGAAR	1.34779	3.47213				13.636	6.92841	9.86352	0.723345	1.42363	0.620322	0.537512				4.25693	2.91535	9.86352
					F-ATPase gamma subunit	VRNM(25).(26)ATLKDITR	0.989014	2.36414	1.70563	1.72458	0.72146	2.2913	4.28264	1.35958	0.593366	0.317463	0.312513	0.762671	0.704633	2.25473	0.923901	0.925942	1.99702	1.25661
					Fetuin-A	SAPQ(21).(22)GTGLGFR	0.864251	1.58777	1.28362	1.48524	0.808445	2.2177	4.23971	0.996097	0.449158	0.234944	0.440286	0.79118	1.10415	2.5078	1.39557	0.993533	1.84348	1.12796
					Fetuin-A	GCQS(18).(19)APQGTGLGFR	0.764317	2.14059	0.694582	0.908762	0.324481	1.97968	7.45767	1.53769	0.776737	0.206189	0.300948	0.943413	0.355083	1.17988	0.376381	0.658665	2.23451	0.862451
					Fibrillin-1	AKRR(45).(46)GGGGHDALKGPNVCGSR	0.904047	1.74744	1.11303	1.23117	0.636949	1.74208	3.21886	2.1198	1.21682	0.658556	0.59067	0.984893	1.1382	1.92696	1.15566	0.947994	1.72102	1.45701
					Filaggrin	QSSD(24).(25)SQVHSGVQVEGR						1.92779	2.53343	3.53674	1.83461	1.39603	0.47157	1.03062	2.17534	4.61296	2.11071	1.47652	2.50291	2.85604
					Filaggrin	SEGH(117).(118)SDFSEGQAVGAHR	0.859673	1.00447	1.43352	1.66752	1.42714	2.52296	2.90426	4.03501	1.59932	1.38934	0.333023	0.954424	1.17906	3.54047	1.23536	1.29458	1.94508	2.21587
					Filaggrin	PSQS(22).(23)SDSQVHSGVQVEGR	0.735961	1.12253	1.29599	1.76094	1.15453	1.41269	1.5988	2.10153	1.48762	1.31445	0.549763	1.00092	1.76203	3.20507	1.76041	1.15463	1.69598	1.71985
					Filaggrin	SQVH(278).(279)SGVQVEAQR	0.632813	1.43369	1.29022	2.03887	0.899932	5.53482	3.37892	2.72779	0.492842	0.807297	0.268891	0.701095	0.951575	3.53889	1.35727	1.5835	1.93072	1.65653
					Filaggrin	VQGA(58).(59)SAGGLAADASR	0.453603	1.04076	1.00913	2.22469	0.969602	1.83054	2.2548	1.77385	0.96903	0.786699	0.408474	1.14343	1.42945	3.49949	1.25014	0.949844	1.85537	1.40414
					Filaggrin	GHSD(119).(120)FSEGQAVGAHR						3.07541	3.43004	1.56773	0.509763	0.457059	0.229624	0.95787	1.23485	5.37771	1.28916	1.26282	2.56885	1.40129
					Filaggrin	VQGA(58).(59)SAGGLAADASRR						1.62594	2.09374	1.50362	0.92477	0.71815	0.36433	0.872902	0.914158	2.50915	1.04726	0.93892	1.60014	1.20889
					Filaggrin	SDSQ(26).(27)VHSGVQVEGR	0.376935	0.812237	0.817578	2.16902	1.00658	1.4138	1.74337	1.81727	1.28538	1.04239	0.238644	0.823775	0.849841	3.56112	1.03164	0.851665	1.73248	1.16156
					G25K GTP-binding protein	GEPY(51).(52)TLGLFDTAGQEDYDR	1.40782	3.45009	2.18988	1.55551	0.634731	5.71787	5.91065	3.69857	0.646845	0.625747	0.339203	0.500041	0.533152	1.57178	1.06622	1.63193	2.27248	2.14053
					Galactosylceramide beta-galactosidase	PGGA(42).(43)YVLDDSDGLGR	1.20005	1.81707	2.39792	1.99818	1.31966	2.9968	4.03579	3.5718	1.19187	0.88503	0.517274	0.744736	1.12553	2.17589	1.51132	1.40502	1.99392	2.36508
					Galectin-7	NLLC(39).(40)GEEQGADAALHFNPR	2.20572	2.46155	4.0328	1.82833	1.63831	3.93451	5.74731	7.94592	2.01955	1.38255	0.670925	1.20018	2.37073	3.53353	1.97531	1.96789	2.79841	4.78315
					Galectin-7	LLCG(40).(41)EEQGADAALHFNPR	2.415	2.39549	3.17493	1.31467	1.32538	4.57599	2.94509	4.58146	1.00119	1.55562						2.468	1.91411	3.87819
					Galectin-7	HVNL(37).(38)LCGEEQGADAALHFNPR	1.66432	2.09583	3.01773	1.81319	1.43988	2.29674	3.33716	4.00245	1.74266	1.19936	0.763582	1.04802	2.343	3.06843	2.23565	1.59992	2.18422	3.12106
					Galectin-7	RFHV(35).(36)NLLCGEEQGADAALHFNPR	1.777	2.37365	2.26711	1.2758	0.955114	2.97546	3.96213	4.84462	1.62819	1.22273	0.563701	0.628061	1.87121	3.31951	2.97934	1.74556	2.19789	2.99431
					Glutamate--ammonia ligase	QAMY(30).(31)IWVDGTGEGLR						3.33737	3.80058	3.10694	0.930955	0.817492	0.540149	0.773693	0.866365	1.60394	1.11978	1.4537	1.77729	1.98665
					Glycoprotein gC1qBP	WALY(232).(233)DHLMDFLADR	1.69444	1.24947				7.74325	8.49263	7.01944	0.906524	0.826534						3.42141	3.54954	7.01944
					Glyoxylate reductase/hydroxypyruvate reductase	PARL(6).(7)MKVFVTGPLPAEGR	1.64998	5.2979	1.51907	0.920659	0.28673	3.3253	4.52471	3.13052	0.941425	0.691873						1.48847	2.92117	2.3248
					GPI-anchored metastasis-associated protein C4.4A homolog	GAQA(32).(33)LECYSCVQKADDGCSPHR	1.06551	1.48519	1.97547	1.85402	1.33011	2.23152	1.91171	1.44502	0.647549	0.755878	0.518549	0.731736	0.937391	1.80772	1.28105	1.1971	1.40632	1.45263
					Granulin-7	ILKS(360).(361)DTPCDDFTR	1.00303	1.26352	1.45763	1.45323	1.15363	1.65424	1.88251	2.26583	1.36971	1.20362	0.460251	0.847526	1.033	2.24443	1.21884	1.1156	1.51015	1.58549
					Granulin-7	YPVK(278).(279)EVKCDMEVSCPEGYTCCR	1.28472	0.955432	1.67993	1.30762	1.75829						0.569092	0.681026	1.35794	2.38615	1.99396	1.40152	1.33256	1.51893
					Group-specific component (Gc-globulin)	FPTY(136).(137)VEPTNDEICEAFR	1.29564	2.70049	1.6078	1.24093	0.595374	4.8419	11.6472	14.5042	2.99555	1.24529	0.396027	1.02048	1.86606	4.71194	1.82861	1.70047	4.05277	5.99268
					Group-specific component (Gc-globulin)	VLPL(254).(255)AEDFTEILSR	1.06678	1.53159	1.05459	0.988575	0.688562	2.49691	6.95425	11.571	4.63415	1.66388	0.442645	1.09694	1.53484	3.46743	1.3992	1.293	3.11215	4.72015
					Heart LIM protein	VTTF(119).(120)TGEPNMCPR						2.56765	2.74782	1.53209	0.596689	0.557565	0.408375	0.905105	1.00101	2.4512	1.10596	1.15989	1.6752	1.26655
					Hematological and neurological expressed 1 protein; N-terminally processed	GSNF(30).(31)SLGFDEPAEQPVR	0.746447	1.35991	1.0439	1.3985	0.767624	1.88305	2.30132	1.44295	0.766282	0.627009	0.419933	0.988055	0.734162	1.74828	0.743037	0.864517	1.42706	1.07367
					Hemoglobin beta-minor chain	FASL(89).(90)SELHCDKLHVDPENFR	0.618734	2.61752	1.53513	2.48108	0.586481	2.67557	6.6707	2.53226	0.946437	0.37961	0.157125	0.572303	1.13212	7.2052	1.97818	1.06595	3.41554	1.73317
					Hemopexin	VASP(25).(26)LPTANGR	0.950251	2.39323	1.2415	1.30649	0.518754	2.53486	3.56593	2.7584	1.08819	0.773543	0.334982	0.935217	0.624575	1.86451	0.66784	0.963371	1.85893	1.54149
					Hemopexin	LAVA(23).(24)SPLPTANGR	0.732739	2.30925	1.09649	1.49643	0.474826	2.11726	4.00212	2.03658	0.961896	0.508875	0.316023	1.11077	0.572131	1.81041	0.515074	0.777466	1.94848	1.23507
					Heterogeneous nuclear ribonucleoprotein I	NLAL(163).(164)AASAAAVDAGMAMAGQSPVLR						3.04149	4.4267	3.83288	1.2602	0.865856	0.364775		1.1188	3.06711	0	1.06803	2.918	2.47584
					Heterogeneous nuclear ribonucleoprotein L	AGAM(32).(33)VKMAAAGGGGGGGR	1.37477	1.14607	1.41181	1.02695	1.23187						0.427675	1.10144	1.34596	3.14715	1.222	1.06408	1.6054	1.37888
					Hippocampal cholinergic neurostimulating peptide	PLCL(14).(15)QEVDEPPQHALR	2.00158	2.30852	3.77648	1.88676	1.63589	3.32105	4.13109	6.73026	2.02655	1.62917						2.14692	2.58823	5.25337
					Hippocampal cholinergic neurostimulating peptide	WLVY(125).(126)EQEQPLSCDEPILSNKSGDNR	1.30431	2.00524	2.43107	1.86387	1.21236	3.56807	2.94462	2.8435	0.79693	0.965662	0.542809	1.21697	1.73128	3.18948	1.42261	1.50264	2.00285	2.33528
					Histone H1.0; N-terminally processed	HPKY(28).(29)SDMIVAAIQAEKNR	3.16922	4.60043	3.92338	1.23796	0.852829	4.65598	4.59347	9.19861	1.97566	2.00254						2.67014	3.10188	6.561
					Histone H1.0; N-terminally processed	TGVL(81).(82)KQTKGVGASGSFR	2.37	2.05648	4.42524	1.86719	2.15185	2.72866	2.96219	3.4283	1.2564	1.15736						2.10197	2.03557	3.92677
					Histone H1a	SELI(46).(47)VQAVSSSKER	1.63765	2.61195	3.83229	2.34012	1.46721	4.02324	3.43168	5.64207	1.40237	1.64411						2.19305	2.44653	4.73718
					Histone H2A.J	SSRA(22).(23)GLQFPVGR						8.52844	11.1838	16.715	1.95991	1.49457	0.351912	0.740776	1.39388	3.96089	1.88165	3.06414	4.46135	9.05444
					Histone H3.3	IRRY(55).(56)QKSTELLIR	2.62517	2.67447	6.1075	2.32652	2.28364	5.30048	6.59075	10.0597	1.89788	1.52633	1.88102	1.14188	4.60917	2.45035	4.03648	2.94219	2.84697	6.92544
					HLA-B-associated transcript 1 protein	AITF(390).(391)VSDENDAKILNDVQDR	1.39769	2.16447	2.4793	1.77386	1.14545	2.20845	2.24629	3.32991	1.50781	1.4824						1.5585	1.92311	2.90461
					Homeobox protein Hox-3.5	SEDH(246).(247)SQSATPPEQQR	1.54381	1.25236	1.67733	1.08648	1.33934	0.881935	0.666451	1.31994	1.49664	1.98055	3.31238	0.91604	2.51835	0.760284	2.74917	1.96786	1.02971	1.83854
					Hsp68	FTTY(431).(432)SDNQPGVLIQVYEGER	1.94816	2.44584	2.75405	1.41367	1.12602	2.66611	2.54371	5.31882	1.99498	2.09097	0.884506	1.15121	1.74992	1.97842	1.52007	1.70597	1.9213	3.27427
					Ig heavy chain V region 93G7	GVHS(19).(20)EVQLQQSGAELVR	0.909052	1.32368	1.81069	1.99185	1.36793	4.07485	5.51639	1.18974	0.291971	0.215674	0.0844224	0.668307	0.654382	7.75129	0.979164	1.27185	2.92391	1.21827
					Ig kappa chain V-V region L6	GIKC(20).(21)DIKMTQSPSSMYASLGER						3.7398	4.88294	3.56918	0.954379	0.73095	0.394346	0.798615	0.870688	2.20793	1.09025	1.48883	2.21097	2.21994
					Ig kappa chain V-V region L7	ASRG(20).(21)DILLTQSPAILSVSPGER	1.15484	7.35898	5.12655	4.43919	0.696639	4.48495	14.9704	2.78521	0.621014	0.186048	0.278401	0.99406	0.693412	2.4907	0.697556	1.24974	5.14573	2.86839
					Ig kappa chain V-V region MOPC 173B	GARC(22).(23)DIQMTQSPSSLSASLGER	0.722382	1.42973	1.97937	2.74006	1.38444	3.50259	4.27365	2.97402	0.84909	0.695895	0.398397	0.856969	1.13643	2.8525	1.3261	1.3383	2.167	2.02994
					Ig kappa chain V-V region MPC11	GVDG(41).(42)DIVMTQSHKFMSTSVGDR	1.38701	1.63927	1.48086	1.06766	0.903364	3.39209	9.47115	1.8395	0.542292	0.194222						1.46917	3.18009	1.66018
					Immunoglobulin heavy chain-binding protein	IESF(313).(314)FEGEDFSETLTR	2.02918	2.3639	2.6657	1.31368	1.12767	4.16227	3.42485	5.81598	1.39731	1.69817	0.73206	0.996135	2.69099	3.67592	2.70143	2.07513	2.1953	3.72423
					Inhibitor of F(1)F(o)-ATPase	VSDS(29).(30)SDSMDTGAGSIR						1.85973	1.54232	2.36782	1.2732	1.53523	0.85692	1.03067	2.14238	2.50009	2.07862	1.58263	1.58657	2.2551
					Inhibitor of F(1)F(o)-ATPase	FVSD(28).(29)SSDSMDTGAGSIR						2.34913	1.79206	2.38871	1.01685	1.33294	0.73657	1.06545	1.78671	2.42572	1.67696	1.5239	1.57502	2.08771
					Integrin alpha-8 light chain	VRKR(905).(906)DVPVVQLHR	1.95928	2.02031	1.71478	0.875206	0.848769	3.10488	6.70892	2.09661	0.675263	0.312511	0.603276	0.793058	0.8673	1.43765	1.09362	1.32039	2.08507	1.55956
					Intermediate filament-associated protein	SVDY(2162).(2163)YNLTESNSTTR	1.39962	1.53148	4.1635	2.97474	2.7186	3.10315	2.64884	2.03502	0.655789	0.768265	0.855322	1.46536	2.06628	2.41579	1.41009	1.70918	1.94867	2.75493
					Intermediate filament-associated protein	PQRY(1609).(1610)SGSGHGHGQGQAGHQQR	2.51901	1.71801	2.16389	0.859024	1.25953	2.40303	1.54037	1.45705	0.606337	0.94591	2.23867	1.31008	4.28651	1.91476	3.27194	2.10635	1.32476	2.63582
					Intermediate filament-associated protein	PQRH(1139).(1140)SGSGHGHGQGQGQAGHQQR	0.651702	1.43952	2.83776	4.35439	1.97133	2.90284	3.94666	3.57142	1.23032	0.904923	0.463747	0.977659	1.05221	2.26892	1.07625	1.32846	2.36958	2.48713
					Intermediate filament-associated protein	HPES(1126).(1127)SEGEEHSVVPQR						2.04408	1.77152	1.51665	0.741971	0.856129	1.46723	1.17592	2.75288	1.87624	2.34105	1.67712	1.39141	2.13476
					Intermediate filament-associated protein	SSEG(1129).(1130)EEHSVVPQR	1.24274	1.27466	1.57487	1.26726	1.23552	1.70994	1.60574	2.16936	1.26868	1.351	0.600911	1.19377	2.54421	4.23392	2.13123	1.37856	1.80734	2.09615
					Intermediate filament-associated protein	RHSH(1765).(1766)SESGHGHGQGQGQAGHQQR						3.62272	2.92842	1.72604	0.476447	0.589408	1.76686	1.06845	2.27899	1.28986	2.13299	2.028	1.44079	2.00252
					Intermediate filament-associated protein	PESS(1127).(1128)EGEEHSVVPQR	1.20353	1.44708	1.65132	1.37207	1.14114	1.21436	1.29236	1.47231	1.21241	1.13924	0.784411	1.18766	2.77398	3.53639	2.33567	1.30306	1.67466	1.96587
					Intermediate filament-associated protein	VHPE(1125).(1126)SSEGEEHSVVPQR	1.01775	1.56171	1.69204	1.66253	1.08345	1.20698	1.56519	1.2478	1.03382	0.797218	0.506884	1.09109	1.71452	3.38247	1.57138	1.03061	1.71614	1.55145
					Iron-sulfur subunit of complex II	KQQY(172).(173)LQSIEDR	1.52675	1.86418	2.17116	1.42208	1.16467	3.28968	2.82402	3.36646	1.02334	1.19208	0.524704	0.718329	1.00257	1.91074	1.3957	1.5156	1.62711	2.18007
					Iron-sulfur subunit of complex II	LIKI(81).(82)KNEVDSTLTFR	1.29028	2.27596	2.27257	1.76131	0.99851	2.05626	2.71457	2.65208	1.28976	0.97698	0.485421	0.961849	1.08839	2.24216	1.13156	1.1565	1.87427	2.00435
					Iron-sulfur subunit of complex II	ACRG(30).(31)AQTAAAAAPR	1.33415	2.32795	1.90284	1.42625	0.817387	3.07467	3.99606	2.49263	0.810699	0.623772	0.486908	0.864685	0.961585	1.97488	1.11206	1.24149	1.90009	1.78568
					Isoform 1 of Core histone macro-H2A.1	LEYL(56).(57)TAEILELAGNAAR	2.77994	5.41301	8.4486	3.03913	1.5608	11.5076	9.03632	24.088	2.09323	2.66568	0.475608	0.65781	1.83411	3.85634	2.7882	3.62963	4.01597	11.4569
					Isoform 2 of Acyl-coenzyme A thioesterase THEM5	ASAF(34).(35)GSSTESLVAR	1.3823	2.05867	1.67567	1.21224	0.813956						0.420682	0.885719	0.884025	2.10141	0.998088	0.903756	1.56451	1.27985
					Isoform 2 of Adenylate kinase 2; mitochondrial	NVLA(7).(8)SEPEIPKGIR	1.19385	2.50729	1.85074	1.55022	0.738143	4.36544	4.48181	2.6647	0.610408	0.594559	0.367538	0.742596	0.657091	1.78782	0.884856	1.3574	1.94669	1.72418
					Isoform 2 of Adenylate kinase isoenzyme 1	VQKY(48).(49)GYTHLSTGDLLR	4.04871	1.55977	5.89063	1.45494	3.77661	3.21596	2.55039	6.73866	2.09538	2.64221	1.25114	1.70221	3.0165	2.411	1.77211	2.78446	1.96228	5.21527
					Isoform 2 of Adenylate kinase isoenzyme 1	LLLY(133).(134)VDAGAETMTQR	2.59156	2.52531	2.96127	1.14266	1.17264	4.22857	3.66343	4.86338	1.15012	1.32755						2.33008	2.12038	3.91233
					Isoform 2 of Adenylate kinase isoenzyme 1	LVPL(85).(86)DTVLDMLR	2.47267	3.37096	3.82033	1.54503	1.13331	3.76977	4.71981	5.55586	1.47379	1.17713	0.766349	0.793214	1.37534	1.79466	1.73388	1.84218	2.28291	3.58384
					Isoform 2 of Adipocyte enhancer-binding protein 1	VYSY(159).(160)YAQNEVVTTDSLDFR	1.19021	2.24431	1.42099	1.1939	0.633152	1.62206	3.07463	2.01431	1.24182	0.655138	0.373825	0.924398	0.69177	1.85052	0.748347	0.870455	1.75493	1.37569
					Isoform 2 of Adipocyte enhancer-binding protein 1	MTFY(109).(110)GNVDKDTPVLSELPEPVVAR	0.909983	1.69502	1.17238	1.28836	0.691663	1.48116	3.33892	2.45996	1.66083	0.736755	0.30407	1.09387	0.436582	1.4358	0.399119	0.753792	1.75213	1.35631
					Isoform 2 of Adipocyte enhancer-binding protein 1	YSYY(160).(161)AQNEVVTTDSLDFR	1.1309	3.18481	1.49947	1.32591	0.470818	1.30031	3.39354	1.68116	1.2929	0.495402	0.279325	0.797717	0.483705	1.73169	0.606361	0.713852	1.95443	1.22145
					Isoform 2 of Adipocyte enhancer-binding protein 1	EFRY(231).(232)TAGIHGNEVLGR	0.593865	2.17719	0.916607	1.54346	0.421004	1.49624	2.68972	1.16426	0.778125	0.432856	0.27223	0.997818	0.550929	2.02376	0.552134	0.628055	1.70168	0.877266
					Isoform 2 of Adipocyte enhancer-binding protein 1	QEQL(395).(396)LAEALAAAR	0.627017	2.72283	1.01654	1.62123	0.373338	1.04054	2.8265	1.1002	1.05734	0.389244	0.336326	1.15274	0.514924	1.53103	0.446694	0.535527	1.81861	0.87722
					Isoform 2 of Adipocyte enhancer-binding protein 1	PERY(344).(345)LSPDATVSTEVR						1.02336	2.31027	1.07597	1.05141	0.465735	0.232507	0.869584	0.36286	1.56064	0.41728	0.534722	1.44798	0.719416
					Isoform 2 of Adipocyte enhancer-binding protein 1	AMEI(215).(216)SDNPGDHELGEPEFR	1.23102	2.22296	1.39382	1.13225	0.62701						0.515362	1.06436	1.11929	2.17185	1.05161	0.856251	1.64785	1.25655
					Isoform 2 of Adipocyte enhancer-binding protein 1	LSVY(485).(486)LGCDKFPHESELPR	0.799571	2.42646	1.01202	1.26571	0.417077						0.363429	0.873818	0.783212	2.15506	0.896311	0.619097	1.68026	0.897617
					Isoform 2 of Adipocyte enhancer-binding protein 1	TPVL(119).(120)SELPEPVVAR	0.892574	2.16354	1.05954	1.18706	0.489723						0.315742	0.907985	0.563218	1.78379	0.620295	0.579584	1.51059	0.811377
					Isoform 2 of Caveolin-1	MM(2).(3)ADEVTEKQVYDAHTKEIDLVNR	2.42634	3.33947	3.08187	1.27017	0.922862	4.13689	6.93388	3.1422	0.759556	0.453167						1.98482	3.07577	3.11204
					Isoform 2 of Complement factor D	PRGR(24).(25)ILGGQEAAAHAR	0.48195	1.76607	0.726376	1.50716	0.411296	1.08122	2.94651	1.4751	1.36429	0.500627	0.233347	0.983875	0.415576	1.78093	0.422387	0.521805	1.72481	0.872351
					Isoform 2 of Cytochrome c1; heme protein; mitochondrial	AVSA(25).(26)SDLELHPPSYPWSHR	1.10508	2.7222	1.77869	1.60956	0.653401	4.12315	8.37307	2.94613	0.714534	0.351858	0.351625	0.786316	0.864645	2.459	1.09962	1.28079	2.77745	1.86315
					Isoform 2 of Epidermal growth factor receptor substrate 15	FANF(532).(533)SAYPSEEDMIEWAKR						3.38528	3.55919	2.22575	0.657481	0.625353	0.528703	0.991889	1.31591	2.48893	1.32667	1.4665	1.92437	1.77083
					Isoform 2 of Fibrinogen alpha chain	WGVF(360).(361)SEFGDSSSPATR	0.834931	2.00739	0.900016	1.07795	0.448351	2.47784	4.29435	2.56524	1.03527	0.597352	0.666142	1.24728	0.901657	1.35355	0.722901	0.95792	1.83597	1.45564
					Isoform 2 of Fibrinogen alpha chain	TVWT(19).(20)TDTEDKGEFLSEGGGVR	0.935869	2.16913	1.13424	1.21197	0.522902						0.371022	1.15146	0.500007	1.34765	0.434236	0.566007	1.47005	0.817126
					Isoform 2 of Gelsolin	ILTA(460).(461)QLDEELGGTPVQSR	3.14019	1.88244	2.55131	0.81247	1.35532	4.26335	5.08143	7.38717	1.73272	1.45376						2.55315	2.37727	4.96924
					Isoform 2 of Gelsolin	STAM(382).(383)AAQHGMDDDGTGQKQIWR	1.91048	2.73042	3.35744	1.75738	1.22964	2.90809	3.62122	4.15713	1.4295	1.14799						1.79905	2.38463	3.75728
					Isoform 2 of Gelsolin	GLGY(358).(359)LSSHIANVER	1.25587	1.97531	2.10271	1.67431	1.06449	3.02589	3.79885	4.71327	1.55765	1.24071	0.529097	0.734933	0.93791	1.77266	1.27618	1.39871	1.91895	2.58463
					Isoform 2 of Gelsolin	SVSL(263).(264)VADENPFAQGALR	1.36272	2.09241	1.89653	1.39173	0.906385	1.4092	2.17074	2.77257	1.96748	1.27725	0.775665	1.10849	1.22589	1.58044	1.10591	1.13952	1.71855	1.965
					Isoform 2 of Gelsolin	VSLV(264).(265)ADENPFAQGALR	1.24395	2.06621	1.72419	1.38606	0.834471	1.53428	2.52795	2.81611	1.83546	1.11399	0.691883	0.973866	1.12563	1.62691	1.15584	1.09573	1.73608	1.88864
					Isoform 2 of Gelsolin	FERL(187).(188)KATQVSKGIR	1.26774	2.42312	1.97184	1.55541	0.813764	1.70902	2.97151	2.27	1.32825	0.763923	0.529683	0.886706	0.876352	1.65448	0.988323	1.01207	1.80325	1.70607
					Isoform 2 of Growth factor receptor-bound protein 2	VQAL(123).(124)FDFDPQEDGELGFR	0.937554	1.89763	2.79897	2.9854	1.47498	1.27502	2.57642	3.68221	2.88797	1.4292	0.393447	0.876348	0.801149	2.03623	0.914191	1.07073	2.21	2.42744
					Isoform 2 of GTPase HRas	QNHF(28).(29)VDEYDPTIEDSYR	1.72011	2.27813	2.82395	1.64172	1.23959	2.51914	2.95255	2.92404	1.16073	0.990344	0.601099	0.916963	1.08689	1.80818	1.18532	1.37594	1.79304	2.27829
					Isoform 2 of Heat shock protein beta-2	NEVY(67).(68)ISLLPAPPDPEEEEEIAR	1.83074	1.83607	6.26503	3.42212	3.41219	6.04701	5.9973	7.54481	1.24769	1.25803	0.938259	1.19638	3.60373	3.84087	3.01219	2.74974	2.92341	5.80452
					Isoform 2 of Heterogeneous nuclear ribonucleoprotein A3	KLFI(17).(18)GGLSFETTDDSLR	1.03907	2.56276	2.79837	2.69314	1.09194	5.48117	3.30881	5.21548	0.951527	1.57624	0.324021	0.781639	1.28546	3.9672	1.64457	1.8595	2.37751	3.09977
					Isoform 2 of Heterogeneous nuclear ribonucleoprotein A3	RKLF(16).(17)IGGLSFETTDDSLR	1.59631	2.25119	2.69068	1.68556	1.19522	4.15916	4.02143	5.31807	1.27864	1.32243	0.441994	0.672157	0.966584	2.18687	1.43803	1.69219	2.01597	2.99178
					Isoform 2 of Heterogeneous nuclear ribonucleoprotein A3	FEKY(127).(128)GKIETIEVMEDR	2.61489	1.3559	2.21112	0.845586	1.63074	1.91001	1.16711	4.07953	2.13586	3.49541	0.385681	0.624724	0.88493	2.29446	1.41651	1.90887	1.40394	2.39186
					Isoform 2 of Histone-lysine N-methyltransferase Smyd1	TIGS(5).(6)MENVEVFTSEGKGR	1.43151	1.59277	1.47585	1.03098	0.926598	3.21797	3.50651	2.79834	0.869598	0.798042	0.359659	0.538493	0.809765	2.25148	1.50376	1.37292	1.63164	1.69465
					Isoform 2 of Ig gamma-2B chain C region	ISWF(166).(167)VNNVEVHTAQTQTHR	1.49582	1.47807	2.39674	1.60229	1.62153	3.73397	5.52501	6.3694	1.7058	1.15283	0.780721	1.05078	1.86515	2.38901	1.77502	1.75998	2.29183	3.54376
					Isoform 2 of Ig gamma-2B chain C region	PQVY(237).(238)ILPPPAEQLSR	1.71634	1.80811	3.94239	2.29697	2.18039	1.53122	10.0726	1.99784	1.30474	0.198344	0.767246	0.799211	1.19551	1.55819	1.49587	1.3149	2.9733	2.37858
					Isoform 2 of Ig gamma-3 chain C region	VSWF(160).(161)VDNKEVHTAWTQPR	0.645179	1.89901	1.18976	1.84407	0.626514	2.39798	2.84224	2.45063	1.02196	0.862216						1.13297	1.90182	1.82019
					Isoform 2 of Inter alpha-trypsin inhibitor; heavy chain 4	TTTA(28).(29)EKNGIDIYSLTVDSR	0.999725	1.86793	1.51682	1.51724	0.812034	3.9585	4.65444	2.69498	0.680809	0.579012	0.345327	1.04205	0.558454	1.61717	0.535917	1.20509	1.89661	1.59009
					Isoform 2 of Mannan-binding lectin serine protease 2	TLLG(19).(20)SKWPEPVFGR	1.31981	2.10259	1.25744	0.952747	0.598045	4.13288	4.7357	2.06277	0.499113	0.43558	0.327493	0.925187	0.503438	1.53725	0.544147	1.22633	1.7921	1.27455
					Isoform 2 of Myc box-dependent-interacting protein 1	SECL(86).(87)QEVYEPEWPGR	1.49151	2.1608	2.98951	2.00436	1.38352	2.68605	3.10023	4.18009	1.55622	1.34832	0.79843	0.933103	2.129	2.66649	2.28164	1.66491	2.0702	3.09954
					Isoform 2 of Peptidase inhibitor 16	PTTA(20).(21)LTEDEKQTMVDLHNQYR	0.750554	1.69245	0.728605	0.970756	0.430502	1.31567	2.10855	1.15332	0.876605	0.546972	0.376346	0.798554	0.41631	1.10619	0.521329	0.656895	1.25885	0.766078
					Isoform 2 of Phospholipase D4	AQPG(460).(461)ATTVQEQLR	1.24628	1.45879	1.50347	1.20637	1.03063	1.54948	1.20865	2.00829	1.2961	1.6616						1.372	1.29248	1.75588
					Isoform 2 of Protein phosphatase 1 regulatory subunit 12A	GVTL(699).(700)TDLQEAEKTIGR	1.03017	2.41466	1.77236	1.72046	0.734001	1.63842	2.11021	1.79432	1.09516	0.850305	0.58258	1.06065	1.26863	2.1776	1.19609	1.00526	1.76312	1.61177
					Isoform 2 of Sarcalumenin	LSGQ(19).(20)AEVEDASEEAPLR	2.48389	2.64999	1.9319	0.777773	0.729021	1.52717	2.23025	3.14891	2.06193	1.41191						1.538	1.92999	2.54041
					Isoform 2 of Sorcin	VKLR(152).(153)ALTDSFR	2.67501	3.16282	4.6124	1.72425	1.45832	12.2197	18.7367	19.5533	1.60015	1.04359	0.709432	0.763375	1.58768	2.23796	2.07982	3.3643	4.70421	8.58448
					Isoform 2 of Sorcin	YGYF(24).(25)AAVAGQDGQIDADELQR	1.97943	1.98515	2.55852	1.29255	1.28883	7.10133	6.93016	7.66357	1.07917	1.10583						2.86886	2.82176	5.11104
					Isoform 2 of Spectrin alpha chain; non-erythrocytic 1	QQYF(896).(897)ADANEAESWMR	2.17662	1.91299	3.34883	1.53855	1.75057	3.28964	3.02664	4.34232	1.32	1.4347	0.998377	0.853128	1.85698	1.86	2.17667	1.9711	1.75188	3.18271
					Isoform 2 of Spectrin alpha chain; non-erythrocytic 1	AQQY(895).(896)FADANEAESWMR	1.79851	1.39157	2.34124	1.30177	1.68245	2.79116	2.55281	3.75587	1.34563	1.47127	0.910553	0.956695	2.08875	2.29394	2.1833	1.80621	1.6404	2.72862
					Isoform 2 of Spectrin beta chain; non-erythrocytic 1	RLTT(2069).(2070)LELLEVR						3.65502	3.38841	4.33682	1.18654	1.2799	0.690724	0.91533	0.782776	1.13327	0.855184	1.62021	1.65589	2.5598
					Isoform 2 of Spectrin beta chain; non-erythrocytic 1	QTKF(1455).(1456)MELLEPLSER	1.98062	2.49333	2.75246	1.38969	1.10393	2.18243	2.42825	2.74328	1.25699	1.12974	0.653589	0.823706	1.70518	2.60895	2.07013	1.52007	1.83349	2.40031
					Isoform 2 of Spectrin beta chain; non-erythrocytic 1	LERL(2067).(2068)TTLELLEVR	1.39284	2.64098	2.65675	1.90744	1.00597	4.13645	4.17904	3.32331	0.803423	0.795235	0.558355	0.743718	1.10794	1.98429	1.48973	1.5631	2.04315	2.36267
					Isoform 2 of Titin	ANLI(6190).(6191)VEEEDLR	1.89011	2.58352	3.855	2.03957	1.49215	6.27717	5.31465	5.46843	0.871161	1.02894	0.951319	0.733	1.74088	1.82996	2.37501	2.33578	2.22864	3.6881
					Isoform 2 of Tropomyosin alpha-1 chain	KLVI(171).(172)IESDLER	1.60148	2.13605	3.33974	2.08541	1.56352	7.52483	5.93634	6.36759	0.84621	1.07265	1.04696	0.86429	2.02467	1.93385	2.34258	2.52534	2.30036	3.91067
					Isoform 2 of Tropomyosin alpha-1 chain	ARKL(169).(170)VIIESDLER	1.60854	1.68627	3.08145	1.91568	1.82738	3.5081	2.52217	4.01311	1.14396	1.59113	1.50895	0.788558	2.74938	1.82204	3.48659	2.25512	1.64645	3.28131
					Isoform 2 of Tropomyosin alpha-1 chain	VARK(168).(169)LVIIESDLER	1.0335	1.69624	1.82671	1.76749	1.07692	2.89603	2.20777	3.52886	1.21851	1.59838	1.09243	0.948684	2.65662	2.43185	2.80032	1.7496	1.71176	2.67073
					Isoform 2 of Tropomyosin alpha-1 chain	SERG(126).(127)MKVIESR	1.32259	1.45481	1.724	1.3035	1.18503	1.8669	1.63286	2.67977	1.43541	1.64115	0.957807	0.988665	1.57035	1.63953	1.58836	1.42697	1.40913	1.99137
					Isoform 2 of Tropomyosin alpha-3 chain	ARKL(133).(134)VIIEGDLER	0.823693	1.89734	2.06894	2.51179	1.09044	5.85406	2.79914	3.0784	0.525857	1.09977	0.617377	0.647811	1.04269	1.68891	1.60956	1.84915	1.67847	2.06334
					Isoform 2 of Tropomyosin beta chain	KLVI(171).(172)LEGELER	1.90869	2.5144	3.50726	1.83752	1.39487	7.66953	7.31586	7.08694	0.924038	0.968709	1.06515	0.68673	1.88745	1.772	2.74845	2.6259	2.50842	4.16055
					Isoform 2 of Tropomyosin beta chain	KLEQ(73).(74)AEKKATDAEADVASLNR	1.67046	2.18464	2.19552	1.31432	1.00498	3.89632	3.96419	3.84053	0.985681	0.968806						1.88514	2.11221	3.01802
					Isoform 2 of Tropomyosin beta chain	NRRI(92).(93)QLVEEELDR	1.5289	1.59571	2.55854	1.67344	1.60339	3.64577	2.99102	4.05843	1.11319	1.35687	1.4754	0.980281	2.34774	1.59126	2.39497	2.00088	1.65748	2.98824
					Isoform 2 of Tropomyosin beta chain	ARKL(169).(170)VILEGELER	1.44745	1.55642	2.49063	1.7207	1.60023	3.16222	2.27392	3.44817	1.09043	1.5164	1.34097	0.926462	2.22518	1.65938	2.4018	1.91151	1.53788	2.72132
					Isoform 2 of Tropomyosin beta chain	VARK(168).(169)LVILEGELER						2.43372	1.61607	3.26422	1.34125	2.01984	1.00282	0.906081	1.49953	1.49532	1.65496	1.77783	1.33968	2.38187
					Isoform 2 of Tropomyosin beta chain	LNRR(91).(92)IQLVEEELDR	1.11862	1.3247	1.0238	0.91523	0.772855	1.40383	1.0557	2.25067	1.60323	2.13193	2.22986	1.52222	3.23607	1.45124	2.12589	1.6305	1.31205	2.17018
					Isoform 3 of Cellular nucleic acid-binding protein	FQFV(46).(47)SSSLPDICYR	1.60231	1.82596	3.01004	1.87856	1.64847	2.48995	1.71137	2.75031	1.10457	1.60709	0.525535	0.808786	1.01986	1.94062	1.26098	1.52239	1.54498	2.26007
					Isoform 3 of Cellular nucleic acid-binding protein	QFVS(47).(48)SSLPDICYR	0.986556	1.36344	2.15524	2.18461	1.58073	2.55898	2.4815	2.18246	0.852861	0.87949	0.477763	0.797903	1.24746	2.61105	1.56343	1.34116	1.71523	1.86172
					Isoform 3 of Cellular nucleic acid-binding protein	GFQF(45).(46)VSSSLPDICYR	0.940344	1.62977	1.3865	1.47447	0.850737	1.91686	2.29355	1.6007	0.835066	0.697914	0.321361	0.909838	0.701397	2.18258	0.770903	0.916353	1.55421	1.22953
					Isoform 3 of Coxsackievirus and adenovirus receptor homolog	FTSG(19).(20)LSITTPEQR	1.03545	1.7225	1.64686	1.59047	0.956088	3.33684	3.92895	2.33489	0.699731	0.59428	0.407279	0.768862	0.741926	1.82166	0.964966	1.21582	1.75536	1.57456
					Isoform 3 of Heterogeneous nuclear ribonucleoprotein K	RTDY(72).(73)NASVSVPDSSGPER	1.42816	2.4663	2.69727	1.88862	1.09365	6.05926	4.9625	6.42182	1.05984	1.29407						2.46878	2.59431	4.55954
					Isoform 3 of Heterogeneous nuclear ribonucleoprotein K	SIKI(399).(400)DEPLEGSEDR						3.87484	3.41202	4.94308	1.27569	1.44873	0.925337	0.87084	2.05046	2.21591	2.35457	2.15087	1.94361	3.49677
					Isoform 3 of Heterogeneous nuclear ribonucleoprotein K	YQHY(114).(115)KGSDFDCELR	1.07075	2.05053	2.49785	2.3328	1.21815	2.14151	2.63274	2.85123	1.33141	1.08299						1.37835	2.08687	2.67454
					Isoform 3 of Heterogeneous nuclear ribonucleoproteins A2/B1	KLFI(13).(14)GGLSFETTEESLR						7.56071	6.65813	7.35548	0.972856	1.10474	0.319675	1.01143	1.05522	3.30092	1.0433	2.5071	2.98584	4.20535
					Isoform 3 of Heterogeneous nuclear ribonucleoproteins A2/B1	RKLF(12).(13)IGGLSFETTEESLR	2.15806	2.25962	2.85977	1.32516	1.2656	6.08885	5.55451	7.75682	1.27394	1.39649	0.523188	0.766933	1.09434	2.09168	1.4269	2.14318	2.21197	3.90364
					Isoform 3 of Interleukin enhancer-binding factor 3	AVKV(474).(475)LQDMGLPTGAEGR	0.917494	1.68355	2.41296	2.62994	1.43325	2.64404	3.06409	2.71389	1.02642	0.88571	0.499313	0.742529	1.20611	2.41553	1.62432	1.33402	1.92701	2.11098
					Isoform 3 of Keratin; type I cytoskeletal 10	LTLT(203).(204)TDNANVLLQIDNAR	1.20489	1.85529	8.43975	7.00456	4.54902	3.58596	5.7298	6.33263	1.76595	1.10521						2.61127	4.0889	7.38619
					Isoform 3 of Keratin; type I cytoskeletal 10	QSQI(400).(401)SALEEQLQQIR	1.60393	1.76926	3.20379	1.99746	1.8108	2.7537	3.51903	4.4032	1.59901	1.25126						1.85492	2.22119	3.8035
					Isoform 3 of Keratin; type I cytoskeletal 10	QLAL(374).(375)KQSLEASLAETEGR	1.49028	1.61415	2.2699	1.52314	1.40625	3.8298	5.75026	5.4816	1.4313	0.953278	0.487576	0.962076	1.3084	2.68347	1.35997	1.58786	2.3274	3.01997
					Isoform 3 of Keratin; type I cytoskeletal 10	ILTL(202).(203)TTDNANVLLQIDNAR	1.85036	1.56786	2.38317	1.28795	1.52001	3.18248	3.48342	4.31371	1.35546	1.23836	0.832195	1.15768	1.60017	1.92283	1.38223	1.6676	1.79587	2.76569
					Isoform 3 of Keratin; type I cytoskeletal 10	SVLY(5).(6)SSSSKQFSSSR	1.96698	0.822294	1.88436	0.957995	2.29158	1.10116	1.2634	3.64066	3.30621	2.88164						2.06034	1.58748	2.76251
					Isoform 3 of Keratin; type I cytoskeletal 10	IEQM(347).(348)SSHKSEITELR	1.6152	1.6997	2.98315	1.84692	1.75511	4.12348	3.77868	3.01024	0.730023	0.796636	0.9153	0.965321	1.788	1.95345	1.85223	1.84299	1.82902	2.5938
					Isoform 3 of Keratin; type I cytoskeletal 10	GGYS(40).(41)SGGFSGGSFSR	1.47407	2.02455	2.95262	2.00304	1.45841	6.7617	6.43949	2.77053	0.409739	0.430241	0.472103	0.912709	1.04688	2.21748	1.147	1.95725	2.3345	2.25668
					Isoform 3 of Keratin; type I cytoskeletal 10	GGGY(39).(40)SSGGFSGGSFSR	1.5891	1.34663	2.38656	1.50183	1.77224	8.26609	9.49216	2.67349	0.323428	0.281652	0.834846	1.10312	1.43717	1.72148	1.30283	2.34113	2.58144	2.16574
					Isoform 3 of Latent-transforming growth factor beta-binding protein 4	AAPY(266).(267)TVLAQSAPR						2.80877	2.79449	3.35039	1.19283	1.19893	0.593985	0.813074	1.0914	1.83742	1.34231	1.486	1.65945	2.22089
					Isoform 3 of Myosin light chain kinase; smooth muscle	GSRF(265).(266)SVSIEKALPEDR						1.91374	2.62831	1.8146	0.948196	0.690407	0.408498	0.861126	0.965409	2.36332	1.1211	1.03344	1.70024	1.39001
					Isoform 3 of Poly(rC)-binding protein 2	QIKI(307).(308)ANPVEGSTDR	1.56515	1.87708	2.41598	1.54361	1.2871	3.25395	2.98532	3.33715	1.02557	1.11785						1.80601	1.85789	2.87657
					Isoform 3 of Probable helicase with zinc finger domain	FPYG(1724).(1725)LPPLPPR	1.37388	2.3652	1.93264	1.4067	0.817112	2.85805	5.5542	2.97442	1.04072	0.535525	0.353753	0.872084	0.952008	2.69117	1.09165	1.17166	2.32168	1.95302
					Isoform 3 of Protein SET	AIEH(46).(47)IDEVQNEIDR	1.48082	2.67202	2.59676	1.7536	0.971836	4.54956	4.04349	5.882	1.29287	1.45468						2.11422	2.44049	4.23938
					Isoform 3 of Protein SET	QQEA(43).(44)IEHIDEVQNEIDR	1.47496	1.82777	3.07468	2.08459	1.6822	3.83381	2.73273	4.66341	1.21639	1.7065	0.693766	0.651552	2.11382	3.04688	3.24429	2.10592	1.92665	3.28397
					Isoform 3 of Suprabasin	PARA(23).(24)AHEDPVEKVIEGFSR	1.36077	1.64175	1.56651	1.15119	0.954175	1.74382	2.63669	2.11602	1.21344	0.802529	0.433058	0.933596	0.690278	1.59396	0.739375	1.00562	1.52844	1.4576
					Isoform 3 of Tumor protein D52	VTML(25).(26)SAPEALTEEEQEELR	1.58325	2.37351	3.97659	2.51166	1.6754	3.5184	2.79743	3.87341	1.1009	1.38463						2.04042	2.19588	3.925
					Isoform 4 of Cdc42-interacting protein 4	VQKY(408).(409)EAWLAEAESR						2.07781	2.39935	3.00484	1.44616	1.25235	0.675482	0.812331	1.09704	1.62409	1.35048	1.33903	1.57048	2.05094
					Isoform 4 of Dermokine	EAAR(96).(97)SLGNAGNEIGR	1.39773	1.57289	1.52796	1.09317	0.971438	2.22363	2.38346	1.75498	0.789243	0.736317	0.646052	1.00192	0.911354	1.41065	0.909609	1.14746	1.37522	1.3981
					Isoform 4 of Heterogeneous nuclear ribonucleoprotein D0	REYF(183).(184)GGFGEVESIELPMDNKTNKR	1.43812	1.69623	2.07849	1.44528	1.22536	2.83916	3.43501	3.44754	1.21428	1.00365						1.62657	1.9477	2.76302
					Isoform 4 of Heterogeneous nuclear ribonucleoprotein D0	FSKF(101).(102)GEVVDCTLKLDPITGR	1.16359	1.96844	1.90977	1.64127	0.970195	2.07029	2.56124	3.23196	1.56111	1.26187						1.36649	1.93302	2.57087
					Isoform 4 of Heterogeneous nuclear ribonucleoproteins C1/C2	AEMY(105).(106)GSSFDLDYDFQR	1.46775	1.73743	2.46787	1.68139	1.42041	2.41904	2.13477	4.51391	1.86599	2.11447	0.697939	0.77526	1.75982	2.52145	2.26997	1.7316	1.78605	2.91387
					Isoform 4 of Microtubule-associated protein 4	ATTV(748).(749)SAPDLKSVR	1.40944	1.92838	2.01752	1.43143	1.04622	1.88772	2.1286	2.41388	1.27872	1.13402						1.36935	1.69179	2.2157
					Isoform 4 of Serine/arginine-rich splicing factor 7	GFAF(51).(52)VEFEDPR	1.62632	2.05441	3.4662	2.13132	1.6872	2.81263	2.20184	4.02301	1.43034	1.82712	0.753819	0.896508	2.02749	2.68963	2.26154	1.8281	1.90067	3.17224
					Isoform 5 of Periostin	SYTY(136).(137)FAPSNEAWENLDSDIR	0.64736	2.20357	0.960056	1.48303	0.435682	2.82094	5.07956	2.2781	0.807566	0.448483	0.249452	0.493041	0.734046	2.94264	1.48881	1.01512	2.16824	1.32407
					Isoform 6 of LIM domain-binding protein 3	QMTG(241).(242)TEYMQDPDEEALR						2.24508	2.30306	2.75699	1.22801	1.1971	0.734003	1.44042	1.45705	1.98507	1.01154	1.29693	1.73914	2.10702
					Isoform 6 of Sorbin and SH3 domain-containing protein 1	QALY(643).(644)SYVPQNDDELELR	1.18823	1.72008	2.0364	1.71382	1.1839	1.58549	1.66305	2.18681	1.37926	1.31493	0.64519	1.51694	1.07206	1.66162	0.706727	1.10408	1.60913	1.76509
					Isoform 7 of Calpastatin	EEVI(283).(284)NDQALQALSDSLGTR	3.18505	4.0295	2.41168	0.757186	0.598507	3.37186	4.35143	2.89225	0.857762	0.664668	0.49731	0.920024	1.1342	2.28066	1.23279	1.5917	2.19943	2.14604
					Isoform 9 of Myelin basic protein	RSKY(13).(14)LATASTMDHAR	3.39575	2.58065	3.51598	1.03541	1.36244	8.12193	7.79738	15.6127	1.9223	2.00231	0.955781	0.981967	1.8395	1.92461	1.87328	2.95191	2.70705	6.98941
					Isoform B of Heat shock protein beta-1	HSRL(29).(30)FDQAFGVPR	2.63757	3.33055	4.04112	1.53213	1.21335	5.25837	10.0072	7.10177	1.35057	0.709666	0.657789	1.13479	1.77853	2.7038	1.56728	2.00734	3.34317	4.30714
					Isoform B2e16 of Troponin T; fast skeletal muscle	LMEL(63).(64)QALIDSHFEAR	2.23584	1.88812	2.65134	1.18584	1.40422	2.84755	3.62278	9.52275	3.34419	2.62858						2.27905	2.51023	6.08705
					Isoform C of Heat shock protein beta-1	GVTL(38).(39)AAPAFSR	2.48765	1.91913	3.54863	1.4265	1.84908	4.05241	4.73856	7.18074	1.77197	1.51539	0.518088	0.809727	1.56591	3.02247	1.93387	2.05941	2.28139	4.09843
					Isoform C of Heat shock protein beta-1	TVKT(83).(84)KEGVVEITGKHEER	1.74717	1.93349	2.61856	1.49874	1.35432	3.19674	3.53161	3.92823	1.22882	1.11231						1.85263	2.04817	3.2734
					Isoform C of Heat shock protein beta-1	KTKE(85).(86)GVVEITGKHEER	1.95778	1.32748	2.22099	1.13444	1.67309	3.26568	3.42323	3.74814	1.14774	1.09491						1.99787	1.75822	2.98457
					Isoform C of Prelamin-A/C	ITRL(29).(30)QEKEDLQELNDR	3.30503	3.3578	5.92829	1.79372	1.76553	5.25367	4.18466	7.57231	1.44134	1.80954	0.641858	0.703798	1.31598	2.05027	1.86983	2.44091	2.25526	4.93886
					Isoform C of Prelamin-A/C	RLRI(63).(64)TESEEVVSR	2.49919	2.93161	3.96633	1.58705	1.35295	5.50485	3.77225	4.77798	0.867958	1.26661	1.04914	0.933969	2.57347	2.45294	2.75541	2.40469	2.09096	3.77259
					Isoform C2 of Prelamin-A/C	HAYR(265).(266)KLLEGEEER	1.90062	2.5094	3.81502	2.00726	1.52029	10.6202	9.98914	9.12083	0.858819	0.913075						3.73855	3.84115	6.46793
					Isoform C2 of Prelamin-A/C	ESRL(129).(130)ADALQELR	1.9265	2.34608	3.91106	2.03014	1.66706	3.77968	3.31308	5.00312	1.32369	1.51011	0.69469	0.751583	1.4036	2.02047	1.86752	1.90759	1.96417	3.43926
					Isoform C2 of Prelamin-A/C	RTAL(418).(419)INSTGEEVAMR	1.27618	1.31202	1.54108	1.20757	1.17459	3.21571	4.17326	3.77463	1.17381	0.904479	0.426679	0.911051	0.93088	2.18168	1.02176	1.33657	1.82657	2.0822
					Isoform M1 of Pyruvate kinase PKM	VRRF(280).(281)DEILEASDGIMVAR	5.15215	3.7449	3.64394	0.707267	0.973041	3.76543	2.90404	6.93744	1.8424	2.38889	2.72885	1.60299				3.00167	2.16032	5.29069
					Isoform MLC3 of Myosin light chain 1/3; skeletal muscle isoform	ECKI(27).(28)TLSQVGDVLR	2.79674	2.43381	3.19901	1.14383	1.3144	4.02071	5.03367	4.6764	1.16308	0.929025	0.966534	1.14081	1.97238	2.04067	1.72893	1.95939	2.15931	3.2826
					Isoform MLC3 of Myosin light chain 1/3; skeletal muscle isoform	KITL(29).(30)SQVGDVLR	2.38677	1.84174	2.63007	1.10194	1.42804	2.79146	3.08071	4.16208	1.49101	1.35102	1.1466	1.14862	2.05975	1.7964	1.79324	1.81619	1.7434	2.95064
					Isoform MLC3 of Myosin light chain 1/3; skeletal muscle isoform	MQAI(77).(78)SNNKDQGGYEDFVEGLR	1.89272	1.71777	2.38428	1.25972	1.38801	2.88041	4.06367	2.88731	1.0024	0.710517	1.06353	1.02127	2.0556	1.93281	2.0128	1.658	1.83294	2.4424
					Isoform MLC3 of Myosin light chain 1/3; skeletal muscle isoform	FLPM(73).(74)MQAISNNKDQGGYEDFVEGLR	1.75319	1.70892	2.26463	1.29172	1.32518	2.14017	2.87477	3.27279	1.52922	1.13845	0.903832	1.01609	1.52961	1.69236	1.50539	1.46104	1.68551	2.35568
					Isoform Nuclear of Transcription factor A; mitochondrial	RIRY(182).(183)DNEMKSWEEQMAEVGR	2.38856	1.98421	4.17416	1.74756	2.10369	4.52185	3.41734	3.99055	0.882503	1.16773						2.54546	2.00791	4.08236
					Isoform Short of 14-3-3 protein beta/alpha	AERY(19).(20)DDMAAAMKAVTEQGHELSNEER						5.52429	9.17896	5.34732	0.967964	0.582562	0.483543	0.587428	1.16588	2.41112	1.98472	2.14378	3.28637	3.2566
					Isoform Short of Eukaryotic translation initiation factor 4H	ALTY(101).(102)DGALLGDR	1.10748	1.31195	1.55258	1.40189	1.18341	3.63874	2.47775	2.61708	0.719228	1.05623	0.410222	0.795304	0.984098	2.39894	1.23738	1.43891	1.51751	1.71792
					Isoform Short of Heterogeneous nuclear ribonucleoprotein A1	KKIF(108).(109)VGGIKEDTEEHHLR	1.8442	1.90433	2.77096	1.50253	1.45509	3.7664	3.16982	5.30031	1.40726	1.67212						2.18445	1.99598	4.03563
					Isoform Short of Heterogeneous nuclear ribonucleoprotein A1	KLFI(18).(19)GGLSFETTDESLR	0.935856	2.61015	2.8213	3.01467	1.0809	4.41146	5.40527	4.50314	1.02078	0.833101	0.30105	0.967557	1.50044	4.98404	1.55076	1.51885	3.00041	2.94163
					Isoform Short of Heterogeneous nuclear ribonucleoprotein A1	RKLF(17).(18)IGGLSFETTDESLR	1.32813	2.10854	2.59171	1.9514	1.22915	4.26402	4.51431	4.94187	1.15897	1.09471	0.343252	0.654592	0.835902	2.43525	1.27698	1.58937	2.13718	2.78983
					Isoform Smooth muscle of Myosin light polypeptide 6	TAEF(12).(13)KEAFQLFDR	1.62809	1.51965	2.0823	1.27898	1.37025	4.00513	4.48824	3.59793	0.89833	0.801635	0.601643	0.771999	1.16637	1.93864	1.51084	1.65293	1.81597	2.2822
					JKT41-binding protein	KEYF(134).(135)GAFGEIENIELPMDTKTNER	1.16131	1.8616	1.27825	1.1007	0.686642	5.99543	5.84592	5.17037	0.862386	0.884441						2.18195	2.41765	3.22431
					Kallikrein j	PVML(151).(152)TSNVHPVQLPFR	3.89317		4.15636	1.0676	0	1.72812	2.68666	5.97209	3.45583	2.22287						1.96104	2.40336	5.06422
					Kallikrein j	VMLT(152).(153)SNVHPVQLPFR	1.91912	7.16153	4.07663	2.12422	0.569239	3.26555	3.93728	6.19616	1.89744	1.57372	0.478542	0.915189	2.26256	4.72802	2.47223	1.71307	3.46061	4.17845
					Lumican	LTLY(211).(212)LDNNKISNIPDEYFKR	1.64378	2.34322	1.85461	1.12826	0.79148	4.30449	7.7825	3.33504	0.774782	0.428531	0.795783	1.08229	1.83623	2.30745	1.69661	1.61011	2.56975	2.34196
					Lumican	FKRF(228).(229)TGLQYLR	1.19369	2.31498	2.05194	1.71899	0.886377	5.68719	5.0525	2.54194	0.44696	0.503107	0.614174	0.68318	1.26598	2.06128	1.85307	1.7896	2.04631	1.95329
					Keratin-15	ATTF(5).(6)LQTSSTFGGSSTR	2.51362	0.968359	2.82743	1.12485	2.91982	6.69391	8.76226	10.7665	1.60839	1.22873	2.49189	2.26241	5.28273	2.11997	2.335	3.0305	2.80771	6.29221
					Keratin-15	KEVA(302).(303)SNTEMIQTSKTEITDLR	2.08502	1.93366	2.79289	1.3395	1.44435	6.64857	11.2667	7.33833	1.10375	0.651328	1.19991	1.3744	2.60137	2.16798	1.89273	2.32032	3.19767	4.2442
					Kininogen-1	GTKY(316).(317)VIEFIAR						1.43744	1.89545	5.22255	3.63324	2.75532	1.34412	1.7626	5.72622	4.26019	3.24874	2.1964	2.88787	5.47438
					Lamin-B1	LERI(322).(323)QELEDMLAKER	1.44825	2.66915	2.73099	1.88571	1.02317	3.71885	4.13827	3.20658	0.862249	0.77486	0.566516	0.923652	1.01441	1.79062	1.09826	1.43832	2.04494	2.31732
					Lamin-B1	STVF(547).(548)KTTIPEEEEEEEEEPIGVAVEEER	0.875843	1.41627	1.64097	1.87359	1.15866	2.72973	2.1903	2.88811	1.05802	1.31859						1.52071	1.63455	2.26454
					Lysosomal protective protein 20 kDa chain	RNEA(23).(24)APDQDEIDCLPGLAKQPSFR	1.39079	2.19366	1.73089	1.24453	0.789042	2.26719	3.06684	2.26119	0.997354	0.737301	0.294108	0.57466	0.56218	1.91147	0.978282	1.07612	1.66475	1.51808
					Macrophage migration inhibitory factor (MIF)	M(1).(2)PMFIVNTNVPR	1.05534	3.08811	2.38585	2.26075	0.772592	3.32488	6.49139	2.39482	0.720272	0.368923	0.189768	0.757677	0.552382	2.91083	0.729048	1.1	2.1	1.8
					Mast cell protease 4	TRQF(59).(60)VLTAAHCSGR	1.56387	1.69901	2.31179	1.47825	1.36067	2.00442	2.14428	3.55723	1.77469	1.65893	0.609482	0.889258	1.3788	2.26225	1.55051	1.45798	1.70796	2.41594
					Mast cell protease I	SANF(135).(136)NFIPPGR	1.42241	1.85212	2.24478	1.57815	1.21201	1.9604	1.89783	3.74685	1.91127	1.97429	0.783109	0.940493	1.56705	2.00106	1.6662	1.50307	1.69682	2.51956
					Mast cell protease I	TLPL(131).(132)SANFNFIPPGR	1.2488	1.59955	1.35288	1.08334	0.845783	1.03076	1.23255	2.96472	2.87624	2.40536	0.714967	1.22809	1.31018	1.83251	1.06685	1.21875	1.64205	1.87593
					MCG5400	FACF(110).(111)DEEAIGTIQEDYLR	1.25685	2.15401	2.35371	1.87272	1.09271	3.90663	2.91377	3.57696	0.915612	1.22761						1.87095	1.96403	2.96534
					MCG5400	RNAF(107).(108)ACFDEEAIGTIQEDYLR	1.24984	1.55504	2.83542	2.26863	1.82338	3.01319	3.27612	3.17163	1.05258	0.968105	0.171375	0.964547	0.583608	3.40545	0.605059	1.30516	2.08706	2.19689
					M-CK	AVGA(332).(333)VFDISNADR	3.04624	3.91036	5.57964	1.83165	1.42689	8.15077	9.35331	10.3926	1.27505	1.11112						3.43375	4.09259	7.98613
					M-CK	VGAV(333).(334)FDISNADR	3.293	3.74915	5.00315	1.51933	1.33448	6.76321	7.92898	9.76666	1.44409	1.23177						3.15561	3.66039	7.3849
					M-CK	VDTA(328).(329)AVGAVFDISNADR	3.10665	3.2492	4.28175	1.37826	1.31779	7.69762	7.94651	8.75264	1.13706	1.10144	1.19068	0.78075	2.00929	1.68752	2.57354	2.83129	2.69655	5.01456
					M-CK	KSFL(226).(227)VWVNEEDHLR	2.43396	3.08136	3.17451	1.30426	1.03023	4.28897	5.0046	5.73226	1.33651	1.1454						2.22464	2.68168	4.45338
					M-CK	YTVF(85).(86)KDLFDPIIQDR	3.29917	2.29561	3.64491	1.1048	1.58777	2.23171	2.70138	5.54112	2.48291	2.05122	1.47301	1.17184	2.55728	1.73609	2.18229	2.13753	1.91544	3.91444
					M-CK	TAAV(330).(331)GAVFDISNADR	1.81242	2.61997	3.6781	2.02938	1.40387	5.0059	5.89122	6.10421	1.2194	1.03615	0.690206	0.647502	1.22548	1.77553	1.89263	1.97353	2.36384	3.66926
					M-CK	HENL(115).(116)KGGDDLDPNYVLSSR	2.35631	1.48924	2.19941	0.933412	1.47687	1.61486	2.75905	4.88221	3.02331	1.76953	1.1877	1.11761	1.82786	1.53899	1.63551	1.67346	1.81027	2.96983
					M-CK	KTDL(110).(111)NHENLKGGDDLDPNYVLSSR	3.39753	1.76204	2.72619	0.802405	1.54718	1.97023	3.06035	3.87857	1.96859	1.26736	0.880213	1.13749	1.67749	1.90578	1.47472	1.75621	1.77278	2.76075
					M-CK	DLNH(112).(113)ENLKGGDDLDPNYVLSSR						2.71137	3.4374	3.48483	1.28527	1.0138	1.27713	1.55388	1.69848	1.32992	1.09305	1.52384	1.90162	2.59165
					Metastatic lymph node gene 50 protein	EVSF(225).(226)QDGDTIVNVQQIDDGWMYGTVER	1.56147	2.3918	4.93443	3.16011	2.06306	3.11714	2.04878	2.20542	0.707516	1.07646	0.308155	0.587395	1.38208	4.48501	2.3529	1.74653	2.2301	2.84064
					Metastatic lymph node gene 50 protein	YGGY(188).(189)KEPAAPVSIQR	1.75943	2.0989	1.73983	0.988861	0.828926	3.04028	2.40684	3.38244	1.11254	1.40534	0.443653	0.777348	0.791334	1.78368	1.01799	1.41594	1.52803	1.9712
					MLC2F	IQEF(30).(31)KEAFTVIDQNR	2.796	1.83246	2.61979	0.936977	1.42966	2.98934	2.28603	5.94646	1.98922	2.60121	1.35775	1.43038	2.13438	1.57199	1.49218	2.11102	1.67451	3.56687
					MLC2F	KQFL(120).(121)EELLTTQCDR	1.35454	2.06239	2.31472	1.70886	1.12235	6.50111	6.28636	4.7891	0.736659	0.761824	0.807916	0.847128	1.54265	1.90941	1.82103	2.06146	2.25847	2.88216
					MLC2F	KKQF(119).(120)LEELLTTQCDR	1.937	2.09492	2.58175	1.33286	1.23239	2.66543	3.47613	3.83479	1.43871	1.10318	0.925353	0.948393	1.51509	1.63731	1.59753	1.57681	1.82139	2.64388
					MLC2F	IKKQ(118).(119)FLEELLTTQCDR	1.70988	10.5346	1.75448	1.02608	0.166544	2.28537	3.33648	3.13583	1.37213	0.939863						1.27542	4.06733	2.44515
					Muscle-type aldolase	TQKF(244).(245)SNEEIAMATVTALR	2.2581	3.35727	3.35606	1.48623	0.99964	5.73043	6.07117	11.7555	2.05142	1.93628	0.676409	0.721226	2.3584	3.48665	3.26999	2.47848	2.86233	5.82332
					Muscle-type aldolase	IVPI(186).(187)VEPEILPDGDHDLKR	1.94689	4.04832	4.03399	2.07201	0.996459	6.64162	5.78369	6.6112	0.995421	1.14308	0.847291	0.948516	2.26275	2.67057	2.38557	2.32682	2.75309	4.30265
					Muscle-type aldolase	VVPL(116).(117)AGTNGETTTQGLDGLSER	2.09879	3.10345	3.1593	1.5053	1.018	3.63737	3.3739	6.17544	1.69778	1.83036	0.570001	0.938428	2.29352	4.02371	2.444	1.93309	2.44043	3.87609
					Muscle-type aldolase	KENL(321).(322)KAAQEEYIKR						2.37519	3.23424	3.80177	1.60062	1.17548	0.72808	0.844401	1.54327	2.11964	1.82765	1.5266	1.94972	2.67252
					Muscle-type aldolase	AGTN(120).(121)GETTTQGLDGLSER						2.59265	3.14209	2.91299	1.12356	0.927086	0.796494	0.817298	1.34976	1.69462	1.65149	1.49193	1.69439	2.13137
					Myelin protein zero	PALA(29).(30)IVVYTDR	2.6022	2.36301	2.45771	0.944475	1.04007	4.09289	6.51091	1.59622	0.389998	0.24516	0.759297	0.921742	0.998282	1.31475	1.08304	1.63711	2.07415	1.68407
					Myophosphorylase	LLSY(525).(526)VDDEAFIR						7.89808	4.95888	7.04682	0.892218	1.42105	1.73102	0.739447	5.93387	3.42797	8.02474	4.76872	2.50463	6.49034
					Myosin heavy chain 4	QQRL(1273).(1274)INELSTQKAR	2.10008	2.43364	1.74275	0.82985	0.716109	1.57426	3.47537	2.87457	1.82599	0.827128	0.663946	1.76993	2.37393	3.57549	1.34126	1.2038	2.31838	2.33042
					Myosin heavy chain; skeletal muscle; adult 1	MAVF(10).(11)GEAAPYLR	0.980178	1.69865	1.00792	1.0283	0.593362	1.41541	2.49013	3.91299	2.76456	1.5714						1.14009	1.99541	2.46046
					Myosin heavy chain; skeletal muscle; adult 1	QGIL(1657).(1658)KDTQLHLDDALR	0.807142	2.39517	1.02047	1.2643	0.426052	2.18024	6.58577	3.21274	1.47357	0.48783						0.975316	2.9297	2.1166
					Myosin heavy chain; skeletal muscle; adult 1	ILRI(1568).(1569)QLELNQVKSEIDR	1.15341	1.15292	0.800716	0.694219	0.69451	0.664926	2.10999	3.18785	4.79429	1.51084	0.54895	1.37664	1.60054	2.91564	1.16264	0.955879	2.17395	1.86303
					Myosin heavy chain; skeletal muscle; adult 1	QQRL(1276).(1277)INELTAQR	0.604321	1.29109	0.998349	1.65202	0.773261	1.81515	5.16768	3.52443	1.94168	0.682014	0.292558	0.885565	0.711939	2.4335	0.803938	0.82854	2.22859	1.74491
					Myosin regulatory light chain 9	RNAF(107).(108)ACFDEEASGFIHEDHLR	2.19681	2.70656	2.49783	1.13703	0.922878	3.44813	2.43564	2.93244	0.850444	1.20397	1.08898	0.843154	2.60954	2.39631	3.09498	1.99263	1.72819	2.67994
					Myosin regulatory light chain 9	FACF(110).(111)DEEASGFIHEDHLR	1.28774	1.99078	2.31921	1.80099	1.16497	4.0464	2.31234	3.72479	0.920519	1.61083	0.786719	0.858356	1.346	1.7109	1.56811	1.74413	1.59898	2.46333
					Myosin regulatory light chain 9	IQEF(34).(35)KEAFNMIDQNR	1.81216	1.80589	2.17408	1.19972	1.20389	2.44496	1.9124	3.09923	1.2676	1.6206	0.831792	1.04282	1.67336	2.01175	1.60465	1.58634	1.54003	2.31556
					Myosin regulatory light chain MRLC2	FACF(110).(111)DEEATGTIQEDYLR	3.21486	2.6111	5.96516	1.85549	2.28453	3.81427	2.98773	3.96934	1.04066	1.32855						2.66055	2.12375	4.96725
					Myosin regulatory light chain MRLC2	GDRF(134).(135)TDEEVDELYR	2.26955	1.15905	1.90181	0.837967	1.64083	1.53343	0.669591	3.48704	2.27401	5.20771	1.51625	1.41477	2.35575	1.55367	1.66511	2.30548	1.31818	2.58153
					NADH dehydrogenase [ubiquinone] iron-sulfur protein 5; N-terminally processed	KIEF(60).(61)DDFEECLLR	1.50538	1.77921	1.93133	1.28295	1.0855	2.4792	3.48295	5.91513	2.3859	1.69831						1.6921	2.23275	3.92323
					NADH-ubiquinone oxidoreductase 9.6 kDa subunit	CRQY(68).(69)SDAPPLTLDGIKDR	1.25607	1.89848	1.39442	1.11014	0.73449	2.45923	2.18294	2.7153	1.10412	1.24387	0.475192	0.98986	0.866618	1.82372	0.875496	1.17406	1.51821	1.65878
					Neurite outgrowth inhibitor	AGLS(65).(66)AAPVPPAAAPLLDFSSDSVPPAPR	0.656682	1.89286	2.81948	4.29352	1.48953	2.56459	2.85862	2.09554	0.817106	0.733059						1.36096	2.46553	2.45751
					nm23-M2	VAMV(77).(78)WEGLNVVKTGR	1.2466	3.62046	2.23614	1.79379	0.617639	5.33551	9.38737	5.20727	0.975965	0.55471	0.282181	0.717715	0.89225	3.16198	1.24318	1.54664	3.27622	2.77855
					Non-muscle filamin	SVKF(2311).(2312)NEEHIPDSPFVVPVASPSGDAR	1.14358	1.32026	4.07399	3.56249	3.08574	2.75653	2.57827	2.91547	1.05766	1.13079	0.366563	0.555208	1.15296	3.14533	2.07663	1.75997	2.03654	2.71414
					Non-muscle myosin heavy chain IIa	LEAL(1144).(1145)KTELEDTLDSTAAQQELR	0.927476	1.74832	4.39162	4.73502	2.51191	2.29969	3.52762	3.61456	1.57176	1.02464	0.701921	1.12307	1.51	2.15124	1.34453	1.46836	2.47617	3.17206
					Non-muscle myosin heavy chain IIa	MIQL(1685).(1686)QEELAAAER	1.23337	2.14244	2.54999	2.06751	1.19023	2.50751	2.31602	3.39372	1.35342	1.46532	0.572903	0.765036	1.29422	2.25906	1.69171	1.44351	1.81725	2.41264
					Nuclear protein Hcc-1	AQRF(157).(158)GLNVSSISR	1.40776	2.31559	1.8677	1.32672	0.806578	3.19261	3.12492	3.24584	1.01668	1.0387						1.61141	1.94598	2.55677
					Nucleosome assembly protein 1-like 4	EAKF(84).(85)YEEVHDLER	2.15769	1.44761	2.80837	1.30156	1.94	4.96819	2.75249	9.58881	1.93004	3.48369						3.1374	1.85792	6.19859
					Osteoglycin	KLTA(136).(137)KDFADMPNLR	2.91126	3.06876	3.69074	1.26775	1.20268	4.90018	5.48448	8.08539	1.65002	1.47423	0.987266	0.819997	1.67138	1.69294	2.03827	2.25231	2.33066	4.4825
					Osteoglycin	AKDF(139).(140)ADMPNLR	1.90872	3.16818	3.20377	1.67849	1.01123	5.04273	3.80792	7.91219	1.56903	2.07782	0.705854	0.733951	1.5621	2.21307	2.12835	2.14579	2.19511	4.22602
					Osteoglycin	SFLY(219).(220)LDHNDLESVPPNLPESLR	1.51479	2.30246	1.91231	1.26242	0.830552	1.71488	1.9758	3.41741	1.9928	1.72963	0.698943	1.18552	1.4194	2.03078	1.19728	1.28101	1.79163	2.2497
					P23	KVKV(93).(94)LGDVIEVHGKHEER						1.77152	3.5014	5.51795	3.11482	1.57593	0.70397	1.08038	2.48032	3.52334	2.29579	1.5868	2.80498	3.99914
					p24 family protein delta-1	SVLG(31).(32)ISFHLPVNSR	1.19199	5.01849	2.61013	2.18972	0.520103	6.27294	13.8772	2.62245	0.418058	0.188976	0.329392	0.702476	0.894995	2.71712	1.27406	1.62958	4.15384	2.04253
					p24 family protein gamma-1	VGEA(24).(25)GPPPIQDGEFTFLLPAGR	1.69313	2.39586				5.67946	8.02296	2.80148	0.493265	0.349183	0	0	0	5.55141	2.88103	2.12056	3.2927	1.40074
					p35	EDTL(137).(138)IEILTTR	2.72586	3.70442	5.75866	2.1126	1.55454	7.38311	5.61844	15.6176	2.11532	2.77971	0.53239	0.774702	0.923456	1.73455	1.19201	2.6946	2.67667	7.43325
					p35	KTPA(116).(117)QFDADELR	1.5612	2.83927	3.85012	2.46612	1.35602	3.77633	3.61118	4.77142	1.26351	1.32129						2.00371	2.54502	4.31077
					p36	VKPY(30).(31)TNFDAER	2.19864	3.19871	3.86993	1.76015	1.20984	3.33878	2.70418	6.59893	1.97645	2.44027	0.619171	0.684647	1.17344	1.89517	1.71393	1.9201	2.03655	3.88077
					p36	KEMY(151).(152)KTDLEKDIISDTSGDFR	2.98379	2.08534	3.28649	1.10145	1.576	1.72384	1.29384	2.81769	1.63454	2.17778						2.11535	1.52879	3.05209
					p50 dynamitin	DPKY(6).(7)ADLPGIAR	1.19126	2.35194	2.3026	1.93291	0.979024	3.90013	3.85123	2.42387	0.621485	0.629376	0.498962	0.733923	1.15182	2.30844	1.56941	1.46136	1.96665	1.95943
					p53-related protein kinase	SEAE(9).(10)AEALAAAR	0.926271	1.75095	1.34508	1.45215	0.768201	0.911472	1.3129	1.29031	1.41563	0.98279	0.752092	1.19103	1.20166	1.59776	1.00893	0.891626	1.4534	1.27902
					P68	YAVW(86).(87)AEAGFLPEAELLNLR	1.59949					22.4318	26.1685	3.64532	0.162507	0.139301						8.05685	13.1655	3.64532
					p81	PMGY(499).(500)SAELSSEGILDDR	1.54691	1.87263	2.69313	1.74098	1.43815	2.85665	2.21028	3.13893	1.09882	1.42015	0.614922	0.877872	1.71781	2.79355	1.95679	1.63893	1.76569	2.51662
					Peptidyl-prolyl cis-trans isomerase A; N-terminally processed	PTVF(7).(8)FDITADDEPLGR	2.61157	3.0566	4.62318	1.77027	1.51252	5.67974	4.16211	8.15608	1.43599	1.9596	0.627225	0.702556	1.27072	2.02594	1.80871	2.36656	2.19224	4.68333
					Peptidyl-prolyl cis-trans isomerase A; N-terminally processed	TVFF(8).(9)DITADDEPLGR	1.64654	2.31168	3.17286	1.92699	1.37254	7.33014	5.50865	7.92413	1.08103	1.43849	0.884412	0.783005	2.1555	2.43721	2.75285	2.57083	2.34143	4.4175
					Peptidyl-prolyl cis-trans isomerase A; N-terminally processed	IPGF(60).(61)MCQGGDFTR	1.83537	2.42812	2.91244	1.58684	1.19946	3.81325	4.28148	6.56583	1.72184	1.53354	0.393394	0.893456	1.21726	3.09427	1.36242	1.68957	2.33433	3.56518
					Peroxiredoxin-4	RTES(37).(38)LQGLESDER	1.0811	1.515	1.83951	1.70151	1.2142	3.49161	3.73666	2.32779	0.666681	0.62296	0.37599	0.82275	1.02663	2.73048	1.24781	1.33895	1.86218	1.73131
					Biglycan	DTTL(95).(96)LDLQNNDISELR	1.4416	3.80472	2.20538	1.52982	0.579644	12.4047	9.06865	7.60246	0.612871	0.838323	0.38331	0.619555	0.877519	2.28932	1.41637	2.84399	2.98749	3.56179
					Biglycan	PVPY(345).(346)WEVQPATFR	1.60575	1.75301	1.5729	0.979538	0.897253	1.57719	2.17745	4.24781	2.69328	1.95082	0.948791	0.716053	1.53227	1.61498	2.13989	1.51995	1.65572	2.45099
					Phosphatidylserine-binding protein	SSPF(290).(291)KVSPLSFGR	1.0861	1.62879	2.39029	2.2008	1.46752	2.5246	1.72009	2.32596	0.921317	1.35223						1.60761	1.61775	2.35812
					Phosphoglycerate kinase 1	GDVY(161).(162)VNDAFGTAHR	1.41343	2.91755	1.90066	1.34472	0.651457	3.53119	5.0227	2.85601	0.808797	0.568621						1.54117	2.52344	2.37834
					Plasma membrane adaptor HA2/AP2 adaptin alpha C subunit	VDVF(687).(688)SDSASAVAPLAPGSEDNFAR	2.44968	1.94694	2.86587	1.1699	1.47199	1.97047	2.20118	3.64703	1.85084	1.65686	0.597376	0.447906	1.08429	1.81509	2.4208	1.7612	1.57197	2.5324
					Plasminogen kringle 4-binding protein	PKTF(91).(92)HEASEDCISQGGTLGTPQSELENEALFEYAR	0.275022	1.65349	0.913445	3.32135	0.552435	0.834872					0.480932	1.57908	1.77486	3.69047	1.12398	0.653449	2.5611	1.34415
					Pleckstrin homology domain-containing family Q member 1	RIHL(160).(161)KEVASAASDGLSR	1.26865	1.54666	1.50797	1.18864	0.974982	2.77525	4.00013	4.76416	1.71666	1.191	0.765652	1.34401	2.09723	2.73914	1.56043	1.42266	2.08921	2.78979
					Preadipocyte growth factor	MPPY(4).(5)TIVYFPVR	1.87717	2.45248	2.05159	1.09291	0.836537	1.65252	2.68411	2.79216	1.68964	1.04025	0.345235	0.634271	0.63522	1.83997	1.0015	1.12553	1.73223	1.82632
					Proapolipoprotein A-II	AKAY(64).(65)FEKTHEQLTPLVR	2.20372	4.21765	3.09257	1.40334	0.733244	13.5736	17.8804	30.1185	2.2189	1.68444	0.987657	1.39685	2.53328	2.56494	1.81357	3.49937	4.94701	11.9148
					Prolargin	FHDF(338).(339)SSDLENVPHLR	3.35444	4.4739	7.01024	2.08983	1.56692	6.3081	4.69786	7.50118	1.18913	1.59672	1.29346	0.893701	2.93456	2.26876	3.2836	2.90054	2.6022	5.81532
					Proteasome subunit beta-2i	RKTG(39).(40)TTIAGLVFR						2.70696	3.91302	1.9378	0.715857	0.495218	0.369261	0.88236	0.684406	1.85345	0.775654	1.08677	1.84117	1.3111
					Protein 422	KLVV(116).(117)ECVMKGVTSTR						6.07141	6.45987	4.52433	0.745186	0.700374	0.279671	0.62729	0.481081	1.72017	0.76692	1.95459	2.38813	2.5027
					Protein Ahnak	GHKF(805).(806)KMPEMNIR	1.90593	2.95011	3.0577	1.6043	1.03647	4.28937	4.42722	3.32518	0.775214	0.751077	0.583793	0.802529	1.74478	2.98869	2.1741	1.79012	2.25801	2.70922
					Protein Ahnak	VTAY(161).(162)TVDVTGR	1.41034	2.02814	2.61748	1.85592	1.29058	2.7779	2.75059	2.59407	0.933824	0.943095	0.680883	0.757898	1.39562	2.04971	1.84143	1.4907	1.72935	2.20239
					Protein Ahnak2 (Fragment)	SQPF(946).(947)GELVPPR	1.48459	2.05759	2.25026	1.51575	1.09364	2.17661	1.9939	2.51996	1.15775	1.26384	0.63444	0.890171	1.50278	2.36867	1.68819	1.39022	1.66397	2.091
					Protein ARMET	DSRA(21).(22)LRPGDCEVCISYLGR	1.33639	4.10014	1.85288	1.38649	0.451907	2.01539	1.73428	1.99501	0.989891	1.15034	0.358994	0.874112	0.870911	2.42598	0.996337	1.05156	1.91848	1.57293
					Protein FAM129A	QPLE(770).(771)AEAPGVDLGILPEGR	1.25752	1.74218	2.38898	1.89975	1.37126	2.92655	1.95705	2.16708	0.74049	1.10732	0.5015	0.870838	0.973612	1.9414	1.11802	1.38036	1.52529	1.84322
					Protein FAM129B	GLPF(639).(640)EAGVEPPSPASPDSVTELR	1.60873	2.10435	6.05774	3.76554	2.87867	4.36303	3.02489	3.11321	0.713543	1.0292						2.46991	2.40208	4.58547
					Protein Fcgbp	AQGD(61).(62)PHYTTFDGR	0.869386	1.84129	2.41111	2.77334	1.30947	4.05923	4.17824	2.37133	0.584184	0.567545	0.750686	1.30248	1.62377	2.16305	1.24667	1.46716	2.14043	2.1354
					Protein Ighv7-1	GIQC(19).(20)EVKLVESGGGLVQSGR	0.440007	1.69474	0.870759	1.97897	0.5138						0.218306	0.899248	1.01048	4.62875	1.1237	0.573953	2.30043	0.940621
					Protein Mil1	PSVF(349).(350)VELGEEELEAVTARPEAVER	1.71147	1.8167	3.18051	1.85835	1.7507	3.36342	3.16646	4.59518	1.36622	1.45121						2.0692	2.05193	3.88785
					Protein Rarres1	LALA(24).(25)AAVTEPADLEYTEVPR	1.43421	1.50762	2.15034	1.49932	1.42631						0.469161	0.663811	1.07793	2.29756	1.62384	1.23838	1.49208	1.61413
					Protein Serpinb6e	VKME(316).(317)EEEVQVFLPR	2.03007	3.86997	2.66676	1.31363	0.68909	1.8356	2.79024	2.3385	1.27397	0.838103						1.34822	2.31195	2.50263
					Protein Spink5	RANR(89).(90)ATDPAKLNCESFKQR	1.57303	1.54406	1.4226	0.904369	0.921335	1.1303	1.4324	1.62847	1.44074	1.13688						1.19039	1.33039	1.52553
					Protein TISP38	YVEA(42).(43)AGYLTEPVNR	1.41904	2.0487	1.72651	1.21667	0.842735	3.39094	2.76341	2.17981	0.642832	0.78881	0.678485	0.898966	1.05025	1.54793	1.16828	1.38138	1.51975	1.65219
					Protein unc-80 homolog	QTVI(2748).(2749)NVLLPPR	1.12357	2.22591	2.08475	1.85547	0.936583	2.74648	1.90195	6.68939	2.43563	3.51712	0.727477	1.19859	1.8074	2.48447	1.50793	1.75986	2.017	3.52718
					Protein YIPF3; N-terminally processed	RVPR(317).(318)DIPAVLPAAR						2.91544	2.05504	2.89452	0.992825	1.4085	0.622956	1.01463	1.15572	1.85522	1.13906	1.52149	1.47943	2.02512
					Serpin B6	CLKF(115).(116)YEAELEELDFQGATEESR	1.56583	2.23549				12.1625	12.37	10.669	0.877202	0.862488	1.67618	0.72085	5.2624	3.13952	7.30027	4.71346	3.86861	7.96569
					Proto-oncogene c-Fms	HGQG(19).(20)APVIEPSGPELVVEPGETVTLR	1.05054	1.39015	1.23396	1.17459	0.887647	2.66596	2.72003	2.24753	0.843048	0.826289	0.401439	0.517907	0.755688	1.88245	1.45912	1.21517	1.42136	1.41239
					Psoriasis-associated fatty acid-binding protein homolog	EEYM(23).(24)KELGVGLALR						4.70222	3.80157	4.24755	0.903309	1.11731	0.21593	0.68455	0.736998	3.41314	1.07662	1.77802	2.20064	2.49228
					Psoriasis-associated fatty acid-binding protein homolog	VCTF(89).(90)QDGALVQHQQWDGKESTITR	1.74474	1.40421	1.85995	1.06603	1.32455	4.74442	2.73759	4.13672	0.871912	1.51108	0.367476	0.84147	1.32324	3.60088	1.57253	1.87747	1.75368	2.43997
					Psoriasis-associated fatty acid-binding protein homolog	TTVF(65).(66)SCNLGEKFDETTADGR	1.34465	1.28959	1.24713	0.927477	0.967073	2.53653	1.91802	3.43788	1.35535	1.79241						1.66016	1.37261	2.34251
					Rab6 GTPase-activating protein GAPCenA	DYKQ(934).(935)ICSQLSER	2.09928	1.43997	1.17379	0.55914	0.815147	2.41575	2.39608	3.06244	1.26769	1.27811	0.611847	0.588507	0.915545	1.49636	1.55571	1.46264	1.29129	1.71726
					Ran-binding protein 1	AEKV(179).(180)AEKLEALSVR						2.26786	2.84573	2.31538	1.02095	0.813632	0.432144	1.07654	0.928873	2.14945	0.862835	1.09412	1.77317	1.62212
					Reticulocalbin-1	ERRF(169).(170)KASDLDGDLTATR	1.92244	2.64696	3.41737	1.77762	1.29105	7.01444	5.80626	7.71147	1.09937	1.32813						2.88902	2.83255	5.56442
					Reticulocalbin-3	VEEY(225).(226)IADLYSEEPGEEEPAWVQTER	2.19257	1.13702	2.92945	1.33608	2.57643	3.89447	3.18921	9.4792	2.43401	2.97227						2.90894	2.02408	6.20433
					Reticulocalbin-3	LTAF(191).(192)LHPEEFPHMR	2.12458	1.6963	3.18561	1.49941	1.87798	4.73758	5.13562	6.2561	1.32053	1.21818	0.872178	0.87142	2.12998	2.44214	2.44426	2.21246	2.1609	3.85723
					Reticulocalbin-3	ADLY(230).(231)SEEPGEEEPAWVQTER	1.32214	1.91337	3.26332	2.46821	1.70554	7.09499	4.62645	5.85748	0.825579	1.26609	0.911146	0.690666	2.3428	2.57127	3.39209	2.61533	2.18259	3.8212
					Reticulocalbin-3	WALG(20).(21)KPSPDAGPHGQDR	1.42153	1.34199	1.81141	1.27427	1.3498	1.97999	1.76649	3.12272	1.57714	1.76775	0.830862	1.24394	1.51953	1.82886	1.22154	1.42858	1.50545	2.15122
					Rho-GDI alpha	KTDY(144).(145)MVGSYGPR	2.15998	2.8848	4.04596	1.87315	1.40251	4.72556	6.12492	4.32107	0.914404	0.70549	0.682676	1.06623	1.75239	2.56694	1.64354	1.88663	2.57174	3.37314
					Rho-GDI alpha	RVAV(61).(62)SADPNVPNVIVTR	1.40561	3.12457	3.02822	2.15438	0.969163	2.87109	5.59281	2.54	0.884682	0.454155	0.496811	0.894867	0.924713	1.8613	1.03335	1.20503	2.41877	2.16431
					Rho-GDI beta	KTLL(52).(53)GDVPVVADPTVPNVTVTR	1.1187	3.65195	1.9655	1.75695	0.538205	2.47188	3.87768	3.10303	1.25533	0.800229	0.314285	0.559319	0.636617	2.02561	1.1382	1.06358	2.18781	1.90172
					Ribonuclease 4	FNTF(74).(75)IHEDIWNIR	2.66399	2.37104	2.01075	0.75479	0.848045	1.458	2.16826	5.32936	3.65525	2.4579	0.663051	0.941539	1.29893	1.95902	1.37958	1.57843	1.97498	2.87968
					Ribonuclease 4	RVVI(134).(135)ACEGDPEVPVHFDR	5.77863	1.8916	2.15495	0.372917	1.13922	3.21236	2.36327	3.83579	1.19408	1.62309	0.969988	0.975995	2.26107	2.33103	2.31668	2.50666	1.52148	2.75061
					Ribophorin-1	PGSA(25).(26)SSEAPPLVNEDVKR	1.50933	2.55386	2.74447	1.81833	1.07463	3.44216	3.94554	2.20182	0.639663	0.558053	0.499399	0.898629	1.34097	2.68516	1.49224	1.4293	2.0902	2.09575
					Ribophorin-2	SVQA(22).(23)LTPTHYLTKQDVER	1.43482	2.62468	2.66297	1.85596	1.01459	2.9559	3.13168	1.57807	0.533872	0.503906	0.33	0.643654	0.798572	2.41992	1.24068	1.24665	1.86829	1.67987
					RNA-binding motif protein 3	FITF(54).(55)TNPEHASDAMR	1.65801	1.34381	1.77455	1.07029	1.32054	2.45027	2.14384	3.75175	1.53116	1.75002	0.603649	1.0818	1.50291	2.48971	1.38927	1.52862	1.6101	2.34307
					Rotamase	SPAG(37).(38)APLEDVVIER	1.94811	1.61693	2.94954	1.51405	1.82416	4.53735	5.42092	3.65875	0.806362	0.674931	0.837375	1.09482	1.45063	1.73236	1.32499	1.85782	2.03091	2.68631
					SAM domain and HD domain-containing protein 1	FLPF(81).(82)LDEDRLEDLGVSSLEER	1.55014	2.19706	2.44023	1.5742	1.11068	2.18829	1.71581	2.6849	1.22694	1.5648	0.814589	0.888208	1.45947	1.79166	1.64316	1.47861	1.56565	2.19486
					SAM domain and HD domain-containing protein 1	TANL(32).(33)SADDDFQNTDLR	0.932316	1.77566	1.41552	1.51828	0.797178	1.69368	1.74695	2.14273	1.26513	1.22655	0.676506	0.884377	1.47219	2.17617	1.66467	1.16515	1.5611	1.67681
					Sarcalumenin	IAQW(457).(458)EEVEDASEEAPLR	1.76668	2.38277	2.01794	1.14222	0.846887	1.85097	2.66451	3.19805	1.72777	1.20024	0.821579	0.979928	1.60897	1.95838	1.64192	1.35471	1.80926	2.27498
					Scaffold attachment factor A	TSLF(189).(190)AVTVAPPGAR	1.06735	2.30088	2.78607	2.61027	1.21087	2.19582	2.54147	2.5904	1.17969	1.01925	0.466416	0.791485	1.61002	3.4519	2.03418	1.33232	2.14595	2.32883
					Scaffold attachment factor A	PTSL(188).(189)FAVTVAPPGAR	1.19379	1.89351	2.35515	1.97284	1.2438	1.98126	2.28494	2.13769	1.07896	0.935558	0.63801	1.01176	1.48349	2.32519	1.46624	1.24311	1.7612	1.99211
					Scaffold attachment factor A	EPGN(56).(57)GSLDLGGDAAGR						2.24135	2.97637	2.2447	1.00149	0.754173	0.351457	0.762775	1.18835	3.3812	1.55793	1.22623	2.03046	1.71652
					S-cyclophilin	HRVI(97).(98)KDFMIQGGDFTR	3.02396	2.44497	6.23863	2.06307	2.55162	6.88104	4.57352	8.15102	1.18456	1.78222	1.07759	0.838822	3.84801	3.57094	4.58739	3.3173	2.44598	6.07922
					S-cyclophilin	VKVY(47).(48)FDLQIGDESVGR	2.66858	2.05699	2.82882	1.06005	1.37523	6.49129	3.30865	10.6656	1.64307	3.22355	1.09847	1.01814	1.53784	1.39998	1.51044	2.72793	1.74781	5.01076
					S-cyclophilin	HVVF(169).(170)GKVLEGMDVVR	2.54406	2.28713	5.05774	1.98806	2.21139	6.42604	3.23055	8.03203	1.24992	2.48627	0.468966	0.595994	1.08999	2.32425	1.82886	2.66093	1.94598	4.72659
					SDP3 protein	HVPF(103).(104)RGDDGIFDDNFIEER	3.71304	2.43689	1.82368	0.491155	0.748364	5.66875	2.50049	7.61113	1.34265	3.04386	0.789753	0.910807				2.79275	1.5364	4.7174
					Serine protease inhibitor A1c	AVPY(377).(378)SMPPILR	1.9028	6.2358	3.23742	1.70139	0.519167	1.61053	1.58787	1.92884	1.19765	1.21473	0.36689	1.05385	1.05221	2.86793	0.998448	1.1021	2.44075	2.07283
					Serine protease inhibitor A1d	VATY(377).(378)SMPPIVR	0.708176	1.88948	1.21707	1.71859	0.644129	1.77022	3.56768	2.20039	1.24301	0.616758	0.158593	0.376288	0.523711	3.30223	1.39178	0.88161	2.01621	1.31372
					Serine protease inhibitor A1d	TSQK(35).(36)DQSPASHEIATNLGDFALR	0.644969	1.34377	0.573856	0.889742	0.42705	3.17931	4.60736	1.94195	0.610808	0.421489	0.459381	0.730715	0.554413	1.20687	0.758727	0.981822	1.56488	1.02341
					Serine protease inhibitor A1d	SFLA(24).(25)EDVQETDTSQKDQSPASHEIATNLGDFALR	0.676185	4.21135	0.458789	0.678496	0.108941	2.32851	5.59742	1.50618	0.646843	0.269085						0.84568	2.78353	0.982485
					Serine protease inhibitor A1d	FLAE(25).(26)DVQETDTSQKDQSPASHEIATNLGDFALR	0.4612	0.771634	0.354221	0.768042	0.459053	2.26996	6.80321	1.14968	0.506473	0.16899						0.839801	2.21234	0.751948
					Serine protease inhibitor J6	AEKL(101).(102)RDEEVHTGLGELLR	1.36634	1.7512	2.10645	1.54167	1.20286	3.0177	3.01595	3.60686	1.19524	1.19593	0.590035	0.698362	1.38541	2.34801	1.9838	1.55944	1.7584	2.36624
					Serine proteinase OMI	TVLA(133).(134)AVPAPPPTSPR						3.62468	4.32997	3.07338	0.847902	0.709792	0.903223	2.05745	2.05348	2.27351	0.998072	1.55894	2.37721	2.56343
					Serosal mast cell protease	SRPY(34).(35)MAHLEITTER	1.77831	1.58745	2.33935	1.31549	1.47365	1.82066	2.1626	5.88393	3.23177	2.72077	0.444699	0.720818	0.912979	2.05303	1.26659	1.58411	1.84519	3.04542
					Serosal mast cell protease	YMAH(37).(38)LEITTER	1.54311	1.77219	2.14816	1.3921	1.21215	1.95658	2.00329	5.18399	2.64951	2.58774	0.567205	0.731871	1.0134	1.78666	1.38467	1.54191	1.7226	2.78185
					Serpin C1	CAIC(32).(33)HGNPVDDICIAKPR	0.746574	1.47882	1.00032	1.33988	0.67643	1.14906	1.61399	0.968095	0.842509	0.599813	0.503661	0.853848	0.708217	1.40614	0.829441	0.75083	1.25586	0.89221
					Serpin C1	ICHG(34).(35)NPVDDICIAKPR	0.73775	1.82049	0.834251	1.1308	0.458256	1.12636	1.60403	0.930175	0.825825	0.579899	0.560125	1.20979	0.854834	1.52615	0.706598	0.694831	1.35285	0.873087
					Serum albumin	YEKL(422).(423)GEYGFQNAILVR	2.32216	1.1	1.10373	0.475305	1.00339	9.49525	13.3387	35	5.90335	4.20232	0.614408	1.25519	1.83717	2.99015	1.46366	3.18353	4.17712	12.647
					Serum albumin	VEDY(476).(477)LSAILNR	1.57927	1.57234	1.39342	0.882319	0.886207	3.08746	7.13718	11.5098	3.7279	1.61265	0.616773	1.01706	1.51584	2.45769	1.49041	1.54546	2.79908	4.80634
					Serum albumin	DTCF(592).(593)STEGPNLVTR	1.11324	1.89306	1.4537	1.30582	0.76791	6.70578	9.0678	7.08489	1.05653	0.781323						2.34206	3.3308	4.26929
					Serum albumin	FAQF(578).(579)LDTCCKAADKDTCFSTEGPNLVTR	2.14071	2.27219	2.59969	1.2144	1.14413	4.76184	7.42081	8.05026	1.69058	1.08482	0.463823	0.919331	1.39143	2.99992	1.51353	1.85148	2.75287	4.01379
					Serum albumin	HTLF(94).(95)GDKLCAIPNLR	1.09109	0.997536	0.934289	0.856288	0.936597	1.17045	2.70082	8.80409	7.52198	3.25978	0.795548	1.39995	2.2824	2.86897	1.63035	1.48064	2.72426	4.00693
					Serum albumin	RENY(108).(109)GELADCCTKQEPER	1.18493	1.17382	1.26915	1.07107	1.08121	2.36335	2.47088	7.23012	3.05926	2.92613	0.668432	1.16526	2.024	3.02799	1.73696	1.66017	1.99471	3.50776
					Serum albumin	VKEK(212).(213)ALVSSVR						0.913761	1.15118	4.59527	5.02896	3.99179	1.25005	1.65504	2.28786	1.83022	1.38236	1.88449	2.41635	3.44157
					Serum albumin	LVRY(435).(436)TQKAPQVSTPTLVEAAR	0.862509	1.42154	1.39289	1.61493	0.979846	2.55131	7.09467	5.60687	2.19765	0.790292	0.540427	1.08674	1.67226	3.09433	1.53878	1.21053	2.75164	2.89067
					Serum albumin	ITKL(258).(259)ATDLTKVNKECCHGDLLECADDR	1.16583	1.39388	0.979846	0.840469	0.702965	2.15709	4.08275	5.6459	2.61737	1.38287	0.538455	1.11806	1.41402	2.62607	1.26471	1.20199	2.1131	2.67992
					Serum albumin	LTKV(265).(266)NKECCHGDLLECADDR						2.47895	2.80623	3.99868	1.61305	1.42493	0.72746	0.982535	1.26273	1.73581	1.28518	1.47913	1.78441	2.63071
					Serum albumin	EYGF(427).(428)QNAILVR	1.02343	1.47922	1.11862	1.09301	0.756222	1.78504	3.29155	4.49637	2.51891	1.36603	0.832999	1.24058	1.9809	2.37804	1.59676	1.22675	2.00022	2.53196
					Serum albumin	TKCC(462).(463)TLPEDQR	1.52532	2.10948	1.76684	1.15834	0.837574	3.80553	4.39552	1.94221	0.510364	0.44186	0.743624	1.09695	1.26502	1.70116	1.15322	1.41786	1.82864	1.65802
					Serum albumin	ECCH(271).(272)GDLLECADDR	0.907426	1.20583	1.00782	1.11064	0.83579	1.77653	2.1054	1.87961	1.05803	0.892757						1.10312	1.36998	1.44372
					Serum albumin	VFRR(24).(25)EAHKSEIAHR	0.787192	1.9186	0.943764	1.1989	0.491902	2.12069	3.28013	1.23884	0.584166	0.377679	0.384395	1.00853	0.555679	1.4456	0.550977	0.785472	1.57265	0.91276
					Serum albumin	KTPV(493).(494)SEHVTKCCSGSLVER	0.974449	1.56091	1.24833	1.28107	0.799747						0.375144	0.900461	1.39199	3.71055	1.54587	0.923802	1.86325	1.32016
					Serum albumin	RMKC(224).(225)SSMQKFGER	1.33818	1.07977	1.29514	0.967838	1.19946						0.830136	0.757415	1.07795	1.29852	1.4232	1.19774	1.02589	1.18655
					Serum deprivation response factor-related gene product that binds to C-kinase	VLLF(127).(128)KEETEIPAR						2.68942	2.62734	3.66961	1.36446	1.3967	0.582997	0.784927	1.45012	2.48735	1.84746	1.62915	1.81602	2.55987
					SH3 domain protein 3	PSNY(65).(66)VAEQAESIDNPLHEAAKR						3.93719	3.44449	4.69973	1.19367	1.36442	0.733904	1.08203	1.76645	2.40692	1.63253	1.91701	2.03178	3.23309
					SH3 domain-binding glutamic acid-rich-like protein 3	RIQY(35).(36)QLVDISQDNALR	1.24728	1.7213	1.90236	1.52521	1.10519	3.1139	2.97097	3.52451	1.13186	1.18631	0.477713	0.836828	1.16695	2.44278	1.39449	1.42081	1.77149	2.19794
					SH3 domain-binding glutamic acid-rich-like protein 3	QYQL(37).(38)VDISQDNALR	1.19448	1.65989	1.78372	1.4933	1.0746	2.75842	2.58027	3.13968	1.13822	1.2168	0.516533	0.948762	1.22601	2.37353	1.29222	1.34218	1.699	2.04981
					Sid 23	DCRY(82).(83)ALYDASFETKESR	2.82917	3.44852	4.8557	1.7163	1.40805	5.59022	3.90988	7.33236	1.31164	1.87534						2.9257	2.59658	6.09403
					Siderophilin/Transferin	DLLF(314).(315)KDSAFGLLR						2.86338	5.58056	8.73226	3.04964	1.56476	0.769776	0.456265	1.70797	2.21878	3.74337	2.23532	2.82631	5.22011
					Siderophilin/transferin	PEKY(668).(669)LGAEYMQSVGNMR						2.86674	2.6579	8.21038	2.86401	3.08905	0.583433	0.600783	1.51218	2.59187	2.51702	2.26406	2.17864	4.86128
					Signal sequence receptor subunit alpha	TEDF(115).(116)IVESLDASFR	1.89397	1.49251	2.47754	1.30812	1.65998	6.4939	6.63915	7.03524	1.08336	1.05966	0.632654	0.855494	1.69243	2.67512	1.9783	2.28641	2.34229	3.73507
					Signal sequence receptor subunit delta	MALY(66).(67)ADVSGKQFPVTR						3.5184	3.23279	8.04527	2.28662	2.48864	0.772799	0.871966	1.92222	2.48734	2.20446	2.24608	2.21968	4.98374
					Single-stranded DNA-binding protein; mitochondrial	FVRH(16).(17)ESEVASSLVLER	0.979619	1.68983	1.50894	1.54034	0.892957	3.16276	2.53984	3.34797	1.05856	1.31818	0.469109	0.780009	1.02702	2.1893	1.31668	1.35655	1.63298	1.96131
					S-Lac lectin 1/Galectin1	NPRF(50).(51)NAHGDANTIVCNTKEDGTWGTEHR	1.03061	1.99653	2.1441	2.08043	1.07392	2.41204	2.78561	2.93907	1.2185	1.05509	0.519842	0.90476	1.3404	2.57848	1.4815	1.26217	1.92738	2.14119
					S-Lac lectin 1/Galectin1	TIVC(61).(62)NTKEDGTWGTEHR	1.086	2.26962	2.06246	1.89914	0.908723	3.0949	3.19693	2.15826	0.697362	0.675104	0.5185	0.8319	1.22768	2.36776	1.47576	1.29316	1.87712	1.81614
					SM22-beta/transgelin	PRNF(162).(163)SDNQLQEGKNVIGLQMGTNR	2.19718	1.96811	1.78689	0.813265	0.907919	12.9026	11.6498	12.5966	0.976282	1.08127						4.27223	3.85187	7.19172
					SM22-beta/transgelin	QRTL(129).(130)MNLGGLAVAR	3.04209	3.27078	2.71648	0.892966	0.830531	10.0089	9.72413	8.94804	0.894004	0.920189						3.70044	3.69547	5.83226
					SM22-beta/transgelin	TTQC(38).(39)REDVGQPQPGR						1.8549	2.23918	3.51802	1.89661	1.57112	0.537992	0.980357	1.9024	3.53612	1.94052	1.47613	2.16307	2.71021
					Smooth muscle protein 22-alpha	N(3).(4)KGPSYGMSR						2.55021	2.65591	2.419	0.948549	0.910797	0.546588	0.867667	1.70944	3.12747	1.97015	1.49444	1.8999	2.06422
					SP-alpha	SCFS(21).(22)ESPTKVQLVGGAHR	0.762162	2.01888	1.33346	1.74958	0.660496	2.25967	3.8022	2.20624	0.976354	0.580254						1.06565	2.13675	1.76985
					SPI-2	VLDV(365).(366)AETGTEAAAATGVIGGIR	0.865537	2.21083	1.69583	1.95928	0.767056	2.54562	3.72779	3.438	1.35055	0.922263	0.30676	0.827873	0.798784	2.60394	0.964864	1.06202	2.11338	1.97754
					Statin-S1	VYKI(256).(257)GGIGTVPVGR	1.37521	1.71133	2.28044	1.65825	1.33255	2.87849	2.48089	2.96969	1.03168	1.19702	0.480954	0.829312	0.914256	1.90092	1.10243	1.39444	1.60206	2.05479
					Statin-S1	QDVY(254).(255)KIGGIGTVPVGR	1.15571	1.63842	2.08628	1.80519	1.27335	2.72394	2.27353	3.13158	1.14965	1.37741	0.418736	0.766984	0.833918	1.99151	1.08727	1.3394	1.60422	2.01726
					Statin-S1	RLPL(250).(251)QDVYKIGGIGTVPVGR						3.29796	2.96513	3.10852	0.942558	1.04836	0.227638	0.519576	0.418914	1.84026	0.806262	1.34505	1.56688	1.76371
					Stromal cell-derived factor 2-like protein 1	VSAF(133).(134)GEDGEGDDLDLWTVR	1.08884	1.52956	1.55143	1.42484	1.0143	2.19092	2.21096	2.4784	1.13122	1.12096	0.452056	0.881818	0.853602	1.88827	0.968003	1.13918	1.51111	1.62781
					Suprabasin	VIHP(463).(464)GVSQAGEEMEQFGQGVR	1.31978	1.28449	1.54804	1.17295	1.20518	3.12926	2.63541	3.43021	1.09617	1.30159	0.606475	0.97627	1.32681	2.18773	1.35906	1.48689	1.55884	2.10169
					Sushi domain-containing protein 4	RIPQ(126).(127)IEDAEIR	1.40925	0.834562	2.38335	1.69121	2.85581	4.12471	5.57895	5.41858	1.31369	0.971254						2.34026	2.3546	3.90096
					Thioredoxin domain-containing protein 13	AAAA(20).(21)EGLEQAALPAEESR	3.30134	3.68054	3.02693	0.916877	0.822414	3.98592	3.31917	2.69692	0.676613	0.81253	0.338051	0.652312	1.33496	3.949	2.04651	1.88446	2.19908	2.35294
					Protein disulfide-isomerase A6	SGLY(21).(22)SSSDDVIELTPSNFNR	1.77081	1.85221	2.79688	1.57943	1.51002	4.36179	4.66538	4.77443	1.0946	1.02337	0.44633	0.679072	1.27636	2.85968	1.87956	1.83198	2.12173	2.94922
					Protein disulfide-isomerase A6	AVSG(19).(20)LYSSSDDVIELTPSNFNR	1.17413	2.55029	2.13569	1.81895	0.837432	3.51573	3.22816	2.45713	0.698894	0.761155	0.259573	0.617157	0.680825	2.62286	1.10316	1.2752	1.92272	1.75788
					Thioredoxin-2	RVCL(59).(60)TTFNVQDGPDFQDR	1.13472	1.63521	1.4982	1.32033	0.916213	2.12756	2.7882	1.84477	0.867083	0.661635	0.410494	0.756218	0.971925	2.3677	1.28525	1.08931	1.62246	1.4383
					Thioredoxin-like protein p19	SHNF(87).(88)VMVNLEDEEEPR	1.17273	1.5327	1.98962	1.69657	1.29812	4.08105	2.83969	3.26408	0.799815	1.14945						1.92534	1.71719	2.62685
					Thrombin-activable fibrinolysis inhibitor	HGFA(21).(22)FQSGQVLSALPR	0.855136	2.38312	0.963622	1.12686	0.404353	2.43113	3.98389	1.68184	0.691796	0.422161						1.02819	2.04642	1.32273
					Transcobalamin II	GALA(18).(19)EFCVIPR	0.787072	2.97976	0.71402	0.907184	0.239623	2.70553	6.41629	1.30963	0.484057	0.20411	0.234373	0.66081	0.40675	1.73548	0.615532	0.797707	2.19726	0.810134
					Transforming protein RhoA	ELAL(57).(58)WDTAGQEDYDR	1.54008	2.64178	3.21336	2.08649	1.21636	5.16061	4.52726	3.80202	0.736739	0.839807	0.443851	0.640448	0.929325	2.09378	1.45105	1.77529	2.12108	2.64824
					Transglutaminase A chain	NNSN(21).(22)AAEVDLPTEELQGLVPR	1.43842					4.77535	5.90514	7.76467	1.62599	1.3149						2.50956	3.76557	7.76467
					Stromelysin-1 / MMP3	VCSS(17).(18)YPLHDSAR	0.511673	1.96162	0.60313	1.17874	0.307466						0.175999	0.756535	0.354904	2.01651	0.469117	0.366064	1.47835	0.479017
					Tripartite motif-containing protein 28	TEDY(517).(518)NLIVIER	1.2348	1.94547	2.83461	2.29561	1.45703	2.97208	2.94161	2.24409	0.755057	0.762879	0.576862	0.687074	1.05693	1.83221	1.5383	1.42366	1.74284	2.04521
					Tripartite motif-containing protein 29	TVTI(142).(143)VEPGEVR						3.29265	4.71239	1.98838	0.603885	0.421947	0.511549	0.742208	1.2246	2.39391	1.64994	1.46902	2.1131	1.60649
					Tropomyosin-4	RIQL(58).(59)LEEELDR	1.4039	1.90221	2.09082	1.48929	1.09916	3.90139	2.83855	4.89855	1.25559	1.72572						2.03254	1.87141	3.49468
					Troponin I; fast-twitch isoform	KSVM(22).(23)LQIAATELEKEESRR	2.31514	2.58895	5.02886	2.17217	1.94244	3.64802	3.57941	8.73704	2.39501	2.44091	1.031	0.849748	2.88982	2.80291	3.40079	2.46305	2.39803	5.55191
					Troponin I; fast-twitch isoform	KSVM(22).(23)LQIAATELEKEESR	2.7401	2.60802	4.64471	1.69509	1.78093	4.29862	4.04085	7.81676	1.81844	1.93443	1.23569	0.949933	2.50782	2.02949	2.64	2.43829	2.1903	4.98976
					Troponin I; fast-twitch isoform	SVML(23).(24)QIAATELEKEESR	2.73997	2.1527	3.60902	1.31717	1.67651	3.60196	2.72984	7.03165	1.95217	2.57585	1.42813	1.14617	2.73578	1.91564	2.3869	2.40155	1.86895	4.45882
					Troponin I; fast-twitch isoform	MLQI(25).(26)AATELEKEESR	2.37667	2.4472	3.65485	1.5378	1.49348	3.75033	4.04042	6.87138	1.83221	1.70066	0.979092	1.01468	2.76693	2.82602	2.7269	2.17119	2.28305	4.43105
					Troponin I; fast-twitch isoform	MLQI(25).(26)AATELEKEESRR	1.8224	2.38586	3.84483	2.10976	1.61151	2.82534	3.48921	6.60653	2.33831	1.89342	1.24644	1.06298	2.51028	2.01395	2.36155	1.96011	2.23334	4.32055
					Troponin I; fast-twitch isoform	LKSV(21).(22)MLQIAATELEKEESR	2.59257	2.72562	3.85077	1.48531	1.4128	4.01428	4.33512	6.47594	1.61323	1.49383	1.53998	1.49114	2.45581	1.59471	1.64694	2.11673	2.20752	4.26084
					Troponin I; fast-twitch isoform	LQIA(26).(27)ATELEKEESR	2.17429	1.79792	2.2539	1.03661	1.25361	2.67905	2.55006	5.05183	1.88568	1.98106	1.62571	1.23644	3.31663	2.04011	2.68242	2.06602	1.7578	3.54079
					Truncated apolipoprotein A-I	AQRL(201).(202)AELKSNPTLNEYHTR	2.19371	3.16293	2.66517	1.21491	0.842627	9.80326	10.7471	8.70464	0.887933	0.80995	0.833741	1.10155	2.01086	2.41185	1.82548	2.71813	3.25438	4.46022
					Truncated apolipoprotein A-I	TRDF(94).(95)WDNLEKETDWVR	1.13475	3.5304	2.28575	2.01432	0.647449	11.2166	10.5558	5.50007	0.490352	0.521046						3.37995	4.14772	3.89291
					Truncated apolipoprotein A-I	KDFA(38).(39)NVYVDAVKDSGR	2.18365	1.73905	1.23269	0.564509	0.708828	4.6934	9.02527	6.09073	1.29772	0.674852	1.27923	2.12372	2.36136	1.84592	1.1119	1.77531	2.76603	3.22826
					Truncated apolipoprotein A-I	ANVY(41).(42)VDAVKDSGR	1.74069	1.80894	1.30883	0.751903	0.723532	6.10296	9.58815	5.54921	0.909264	0.578757	1.10386	1.71733	2.42523	2.19703	1.41221	1.94367	2.82877	3.09442
					Truncated apolipoprotein A-I	NLNL(69).(70)LENWDTLGSTVSQLQER	1.34409	3.37002	1.61916	1.20465	0.480461	16.5546	10.6867	5.46715	0.330249	0.511587	0.606405	0.801636	1.84483	3.04225	2.30134	3.63308	3.23924	2.97705
					Truncated cadherin	RQKR(138).(139)SIVVSPILIPENQR	2.37099	1.98712	2.65003	1.11769	1.33361	3.76933	4.15643	3.87544	1.02815	0.932395	0.877975	0.947911	1.36336	1.55285	1.43828	1.7871	1.79836	2.62961
					Tubulin alpha-6 chain	RAVF(67).(68)VDLEPTVIDEVR	1.79085	3.12181	3.94569	2.20325	1.26391	6.02755	5.29003	6.78924	1.12637	1.2834	0.475584	0.63927	1.09135	2.29477	1.70719	2.09141	2.44592	3.94209
					Tubulin beta-3 chain	ELVD(114).(115)SVLDVVR	1.93352	1.58657	5.04131	2.60732	3.17749	6.87616	3.12583	4.483	0.651964	1.43418						3.35534	1.99292	4.76216
					Tubulin beta-3 chain	AELV(113).(114)DSVLDVVR	1.68601	2.92338	4.44617	2.6371	1.5209	3.70261	2.46781	3.59838	0.97185	1.45813	0.522411	0.620973	0.935368	1.79048	1.50629	1.73272	1.90193	2.9933
					Tubulin beta-3 chain	RAIL(65).(66)VDLEPGTMDSVR	1.34907	2.04466	2.81776	2.08867	1.37811	2.89263	3.56982	3.71457	1.28415	1.04055	0.810362	0.909949	1.76316	2.17577	1.93765	1.56806	2.01217	2.76517
					Tumor protein D52-like 2	RTPV(37).(38)VEGLTEGEEEELR	1.4649	2.08398	2.70538	1.8468	1.29818	3.12979	2.2221	2.96784	0.948253	1.3356	0.711797	0.786875	1.53717	2.15956	1.95351	1.64896	1.6746	2.40346
					Tumor rejection antigen gp96	FVRA(21).(22)DDEVDVDGTVEEDLGKSR	1.85552	4.40634	2.76404	1.48963	0.627287	7.28425	6.47233	5.23175	0.718227	0.808324	0.380021	1.27918	0.721668	1.89902	0.564162	1.91993	2.71079	2.90582
					Tumor rejection antigen gp96	AVVL(717).(718)FETATLR	0.833615	1.59037	2.1299	2.55501	1.33925	4.30783	5.95557	3.9387	0.914311	0.661347	0.451325	0.793074	0.947147	2.09859	1.19427	1.46461	2.31782	2.33858
					PCPE-1	KESA(282).(283)LSPGEDVQR	2.26213	2.13486	4.57178	2.02101	2.14148	2.71388	2.43434	3.63743	1.34031	1.49422	0.955638	0.787026	2.72903	2.85572	3.46752	2.17248	1.92888	3.64608
					Type-II keratin Kb38	RQTF(10).(11)STKGGFSSNSASGGGGSR	2.47712	1.05523	2.72085	1.09839	2.57845	6.59675	6.21813	5.56053	0.84292	0.894244	1.15821	1.39921	3.14254	2.71328	2.24594	2.65845	2.22119	3.80797
					Type-II keratin Kb5	QTKY(359).(360)EELQQTAGR	1.88595	1.53847	2.62429	1.39149	1.70578	2.5508	2.49752	4.06963	1.59543	1.62947						1.943	1.75573	3.34696
					Type-II keratin Kb7	ATYR(387).(388)KLLEGEESR	1.91319	3.05528	4.09468	2.14023	1.3402	12.5322	13.2802	17.9881	1.43535	1.3545						4.28502	4.97776	11.0414
					Dermatopontin	PQSL(84).(85)GEPTECWWEEINR	1.54932	1.63194	2.25216	1.45365	1.38005	3.32168	2.30879	3.98032	1.19829	1.72398						1.99376	1.64817	3.11624
					Dermatopontin	YQDY(33).(34)GDDGWVNLNR	1.33204	1.80388	1.93232	1.45065	1.0712	3.20111	3.26107	3.40613	1.06405	1.04448						1.66221	1.89491	2.66922
					Dermatopontin	QSRY(119).(120)FESVLDR	1.23264	1.74827	1.63055	1.3228	0.932661	1.57839	2.27962	1.8977	1.2023	0.832464	0.606808	0.737572	0.89701	1.47824	1.21616	1.06652	1.46147	1.47509
					Tyrosine--tRNA ligase; cytoplasmic; N-terminally processed	DSLY(388).(389)VEKIDVGEAEPR	1.9177	2.24872	2.64035	1.37683	1.17415	3.97571	2.64515	6.26465	1.57573	2.36836	0.415831	0.755433	0.805395	1.93683	1.06614	1.81965	1.75645	3.2368
					Ubiquinol-cytochrome c reductase complex 11 kDa protein	LTGS(13).(14)GDPKEEEEEELVDPLTTVR	1.65999	1.92042	1.76629	1.06404	0.919743	2.31749	1.92677	4.6306	1.99811	2.40329	0.568581	0.978424	1.19703	2.1053	1.22343	1.51542	1.66551	2.53131
					Ubiquinol-cytochrome c reductase complex 14 kDa protein	LGLM(33).(34)RDDTLHETEDVKEAIR	2.90736	1.72662	2.3504	0.808432	1.36128	3.92694	3.00731	6.71345	1.70958	2.23237						2.60699	1.81299	4.53192
					Ubiquitin thioesterase L1	FILF(165).(166)NNVDGHLYELDGR	1.57065	9.30566	1.89929	1.20924	0.204101	3.40142	2.63104	3.85748	1.13408	1.46614						1.66058	3.57	2.87839
					Ubiquitin-60S ribosomal protein L40	LRGG(76).(77)IIEPSLR	1.10183	2.15861	1.51625	1.37612	0.702422	1.50061	2.21794	1.33105	0.887004	0.600126	0.333108	0.811419	0.631082	1.89453	0.777752	0.835975	1.5576	1.15946
					Ubiquitous mitochondrial creatine kinase	YEVF(119).(120)AELFDPVIQER	2.12422	3.15627	3.29989	1.55346	1.0455	3.80315	3.53318	4.99921	1.31449	1.41493	0.560535	0.62607	0.977482	1.74384	1.5613	1.75161	1.98788	3.09219
					Uncharacterized protein C11orf95 homolog	RLEY(424).(425)LMELDGCRR						5.0068	5.15527	6.5569	1.3096	1.27188	0.553336	0.526547	1.56012	2.81948	2.96293	2.44874	2.45272	4.05851
					Uridine monophosphate/cytidine monophosphate kinase {ECO:0000255|HAMAP-Rule:MF_03172}	FVLF(119).(120)FDCNNEICIER	0.980043	2.23961	1.50453	1.53517	0.671783	3.08195	3.56953	2.99448	0.971619	0.8389	0.296969	0.933445	0.934704	3.14748	1.00135	1.14516	2.06614	1.81124
					Vacuolar proton pump subunit B 2	FPRY(68).(69)AEIVHLTLPDGTKR						1.73319	3.34475	6.02738	3.47762	1.80204	0.61752	0.815596	1.91563	3.10213	2.34874	1.62537	2.68503	3.97151
					Vacuolar proton pump subunit B 2	IVNG(12).(13)AAPELPVPTGGPMAGAR	1.78107	3.7507	3.80073	2.13397	1.01334						0.265462	0.530386	0.825705	3.11045	1.5568	1.15417	2.38138	2.31322
					Valosin-containing protein	CVLF(575).(576)FDELDSIAKAR	3.80567	2.48396	3.09254	0.812615	1.24501	5.17098	6.55013	20.553	3.97468	3.1378						3.33986	3.45535	11.8228
					Valosin-containing protein	QVTW(476).(477)EDIGGLEDVKR						11.2846	9.88624	18.1562	1.60894	1.83652	0.761168	0.513608	2.05031	2.69363	3.99197	4.46856	3.67561	10.1033
					Valosin-containing protein	AEVM(442).(443)NSLAVTMDDFR						5.06194	5.47772	7.49674	1.481	1.36859	0.750202	0.784067	1.7273	2.30244	2.203	2.34593	2.51131	4.61202
					Ventricular/slow twitch myosin alkali light chain	IEEF(63).(64)KEAFLLFDR	1.91557	1.26759	1.75252	0.914879	1.38256	2.15054	2.70117	3.59705	1.67263	1.33166	0.954601	1.14254	1.69305	1.77357	1.48183	1.53613	1.57873	2.34754
					Vertebrate lin-7 homolog 3	REVY(54).(55)EHVYETVDISSSPEVR	1.89562	1.97324	2.45932	1.29737	1.24634	5.82313	3.88937	5.50014	0.944533	1.41415						2.59481	2.02613	3.97973
					Vimentin	SLTC(328).(329)EVDALKGTNESLER	2.55868	2.35942	3.95871	1.54717	1.67784	5.69778	4.12932	5.44274	0.955239	1.31807						2.81309	2.24779	4.70073
					Vimentin	RSLY(53).(54)SSSPGGAYVTR	1.77642	1.72772	2.47518	1.39335	1.43263	3.716	3.58038	7.5268	2.02551	2.10223	0.629076	0.735436	1.35065	2.14704	1.83653	1.91548	1.93491	3.78421
					Vimentin	LQSF(206).(207)RQDVDNASLAR	1.53361	1.62251	2.70714	1.7652	1.66849	2.89946	2.4864	4.55547	1.57115	1.83215	0.928367	0.942998	3.32411	3.5806	3.52505	2.06452	1.99481	3.52891
					Vimentin	KILL(132).(133)AELEQLKGQGKSR	1.335	2.31779	2.65572	1.9893	1.1458	3.47027	3.7798	4.1235	1.18824	1.09093						1.7605	2.31878	3.38961
					Vimentin	SNRS(29).(30)YVTTSTR						3.12134	3.14327	5.05007	1.61792	1.60663	0.600324	0.679813	0.90969	1.51533	1.33815	1.66661	1.73908	2.97988
					Vimentin	NKIL(131).(132)LAELEQLKGQGKSR						3.39839	3.47671	3.45933	1.01793	0.995	0.549297	0.717792	1.31367	2.39154	1.83015	1.69321	1.901	2.3865
					Vimentin	KSKF(295).(296)ADLSEAANR	1.03851	2.00242	2.43378	2.34353	1.21542	4.29719	3.88756	3.2871	0.764942	0.845543	0.434567	0.56519	0.970757	2.23385	1.71758	1.59147	1.96625	2.23055
					Vimentin	SVDF(86).(87)SLADAINTEFKNTR	1.27224	2.24636	2.15763	1.69593	0.960501	2.34899	3.41408	2.24516	0.955799	0.657618	0.420556	0.827652	0.870967	2.07099	1.05234	1.11871	1.86847	1.75792
					Vimentin	SLAD(90).(91)AINTEFKNTR	1.52114	1.4885	1.97156	1.29611	1.32453	3.40211	2.47108	1.7642	0.51856	0.713937	0.345085	0.708991	0.938725	2.72027	1.32403	1.43847	1.53392	1.55816
					Vimentin	DFSL(88).(89)ADAINTEFKNTR						2.25201	2.33278	1.46184	0.649127	0.626653	0.409291	0.854759	1.19448	2.91841	1.39744	1.17135	1.68877	1.32816
					WD repeat domain phosphoinositide-interacting protein 2	LEAY(410).(411)TDDLGAVGGACLEDEASALR						2.07734	1.87062	2.11382	1.01756	1.13001	0.360072	0.623983	1.10259	3.06213	1.76701	1.33361	1.64357	1.6082
					Zinc-binding alcohol dehydrogenase domain-containing protein 2	ARHF(21).(22)LDFQGSAIPR	1.67736	3.42221	2.91201	1.73607	0.850917	2.9548	5.36361	2.83211	0.958479	0.528023	0.55944	0.718405	0.865914	1.54782	1.20533	1.29598	2.2911	2.20335

## Sheet: Table S2
		Collagen alpha-1(I) chain
		Position	Cleavage_site	A:L1/L2	A:L1/L3	A:L1/L4	A:L2/L4	A:L3/L4	B: L1/L2	B: L1/L3	B: L1/L4	B: L2/L4	B: L3/L4	C:L1/L2	C:L1/L3	C:L1/L4	C:L2/L4	C:L3/L4	Avg TS2	Avg TS14	Avg TS2/TS14
		24	THGQ(23).(24)EDIPEVSCIHNGLR	0.2	1.1	0.4	1.5	0.3	1.12207	2.60018	1.92416	1.71482	0.74001	0.1	0.5	0.2	1.9	0.5	0.493681	1.5525	0.841387
		68	VQCN(67).(68)EELDCPNPQR	0.1	0.6	0.1	0.9	0.1	0.0797277	0.798387	0.159172	1.99644	0.199366	0.1	0.6	0.1	1.3	0.2	0.129849	1.03247	0.119724
		89	FCPE(88).(89)EYVSPNSEDVGVEGPKGDPGPQGPR						0.621607	3.5489	1.05531	1.69771	0.297362	0.1	0.7	0.2	1.5	0.2	0.304742	1.86165	0.627654
		90	CPEE(89).(90)YVSPNSEDVGVEGPKGDPGPQGPR	0	0.2	0	1.2	0.1	0.02098	0.287987	0.0395215	1.88377	0.137233	0	0.2	0	1.5	0.1	0.0597022	0.878626	0.0131738
		91	PEEY(90).(91)VSPNSEDVGVEGPKGDPGPQGPR	0.2	1	0.3	1.7	0.2	0.203953	1.38501	0.220243	1.07987	0.159019	0	0.2	0	1.5	0.2	0.160495	1.14415	0.173414
		95	VSPN(94).(95)SEDVGVEGPKGDPGPQGPR	0	0.2	0	0.8	0.1	0.0191844	0.259047	0.0331172	1.72626	0.127843	0	0.2	0	1	0.1	0.0578378	0.697551	0.0110391
		149	LGGN(148).(149)FASQMSYGYDEKSAGVSVPGPMGPSGPR						0.414308	0	0.386181	0.932111	0	0	0	0	1.2	0	0.103577	0.533028	0.193091
		150	GGNF(149).(150)ASQMSYGYDEKSAGVSVPGPMGPSGPR	1.2	1.7	1.7	1.4	1	2.17634	2.3155	2.71504	1.24753	1.17255	0.8	1.1	1.4	1.8	1.3	1.27481	1.59384	1.93835
		152	NFAS(151).(152)QMSYGYDEKSAGVSVPGPMGPSGPR	4.4	1.9	5.3	1.2	2.8	5.44084	2.02322	8.22713	1.51211	4.06635						4.1768	1.65883	6.76357
		153	FASQ(152).(153)MSYGYDEKSAGVSVPGPMGPSGPR	2.8	1.5	2.4	0.8	1.6	2.52804	1.99745	3.75998	1.48731	1.88239	1.1	1.3	2.4	2.1	1.9	1.9684	1.53079	2.85333
		154	ASQM(153).(154)SYGYDEKSAGVSVPGPMGPSGPR	1.8	1.5	1.8	1	1.2	1.42364	1.11428	1.46788	1.03108	1.31733	1.2	1.2	1.6	1.4	1.3	1.3735	1.20756	1.62263
		156	QMSY(155).(156)GYDEKSAGVSVPGPMGPSGPR	1.5	2	2.5	1.7	1.3	6.59164	2.34625	5.74008	0.870812	2.4465	1	0.9	1.7	1.7	1.8	2.43969	1.58618	3.31336
		158	SYGY(157).(158)DEKSAGVSVPGPMGPSGPR	3	2.5	4.7	1.6	1.9	6.72525	2.44894	9.35369	1.39083	3.81948	0.9	0.9	1.6	1.9	1.8	3.02412	1.78996	5.2179
		161	YDEK(160).(161)SAGVSVPGPMGPSGPR	1.8	1.6	1.8	1	1.1	1.06242	0.914672	1.91481	1.80231	2.09344	2	1.3	4.4	2.2	3.5	1.92598	1.4695	2.70494
		162	DEKS(161).(162)AGVSVPGPMGPSGPR	2	1.6	2	1	1.3	1.51392	1.31283	2.8093	1.85564	2.13988	1.8	1.3	4	2.2	3.2	1.9923	1.54474	2.93643
		163	EKSA(162).(163)GVSVPGPMGPSGPR	1.6	1.4	1.8	1.1	1.3	1.60632	1.36313	2.52112	1.5695	1.84951	2	1.2	3.4	1.7	2.8	1.8593	1.38877	2.57371
		164	KSAG(163).(164)VSVPGPMGPSGPR	4.5	1.6	5.2	1.2	3.3	2.89326	1.14543	4.70022	1.62454	4.10345	3.5	1.4	5.5	1.6	4	3.71612	1.42833	5.13341
		165	SAGV(164).(165)SVPGPMGPSGPR	1.2	1.4	1.5	1.3	1.1	1.5862	1.68641	2.24292	1.41402	1.32999	1.1	1.1	1.8	1.7	1.6	1.31937	1.43341	1.84764
		166	AGVS(165).(166)VPGPMGPSGPR	1.3	1.6	1.6	1.2	1	0.923035	1.08345	2.05029	2.22125	1.89237	1	1.2	2.4	2.2	1.9	1.3359	1.58412	2.01676
		167	GVSV(166).(167)PGPMGPSGPR	1.5	1.4	1.5	1	1.1	0.754227	0.793668	1.52531	2.02235	1.92185	1.8	1.2	5.2	2.9	4.2	1.87935	1.55267	2.74177
		168	VSVP(167).(168)GPMGPSGPR	1.5	1.5	1.6	1.1	1.1	0.911267	0.936931	2.20606	2.42087	2.35456	1.4	1.1	3.8	2.7	3.4	1.77764	1.6263	2.53535
		170	VPGP(169).(170)MGPSGPR	1.4	1.3	1.3	0.9	1	0.776598	0.734822	1.74021	2.24081	2.3682	1.8	1.4	4.9	2.7	3.6	1.82413	1.54594	2.64674
		333	TGPP(332).(333)GFPGAVGAKGEAGPQGAR	1.5	1.7	1.7	1.1	1	1.38973	1.5153	3.03684	2.18519	2.00412	2.3	1.4	5.9	2.5	4.3	2.08231	1.73342	3.54561
		335	PPGF(334).(335)PGAVGAKGEAGPQGAR	1.8	1.7	1.8	1	1	0.573691	0.524903	1.40179	2.44346	2.67057	2.2	1.4	7.4	3.3	5.3	2.25738	1.72806	3.53393
		336	PGFP(335).(336)GAVGAKGEAGPQGAR	1.5	1.5	2.1	1.3	1.4	1.06445	0.968062	2.93212	2.75459	3.02886	2.1	1.3	6.9	3.3	5.4	2.41555	1.85377	3.97737
		337	GFPG(336).(337)AVGAKGEAGPQGAR	1.9	1.4	1.6	0.8	1.2	0.856762	0.682249	1.54712	1.80578	2.26768						1.55611	1.17201	1.57356
		486	RGFP(485).(486)GADGVAGPKGPSGER	1.7	1.6	1.8	1	1.2	1.00095	0.900145	2.38725	2.38498	2.65208	2.4	1.1	7.3	3.1	6.4	2.55884	1.68085	3.82908
		487	GFPG(486).(487)ADGVAGPKGPSGER	1.9	1.4	2	1.1	1.5	1.20867	1.0025	2.50082	2.06906	2.49458						1.77581	1.39289	2.25041
		489	PGAD(488).(489)GVAGPKGPSGER	1.7	1.4	1.6	1	1.2	0.946087	0.769941	1.89894	2.00715	2.46635	1.9	1.1	4.1	2.1	3.6	1.96874	1.39618	2.53298
		490	GADG(489).(490)VAGPKGPSGER						0.91135	0.793179	1.92771	2.11523	2.43036	1.8	1.2	4.1	2.2	3.5	2.16043	1.5771	3.01386
		609	AGAQ(608).(609)GAPGPAGPAGER						1.26739	1.11296	2.73986	2.16182	2.46177	1.7	1.1	3.5	2	3.2	2.15729	1.5937	3.11993
		830	DRGE(829).(830)TGPAGPAGPIGPAGAR	1.7	1.4	1.9	1.1	1.3	1.0655	0.906577	2.08489	1.95674	2.29974	2	1.3	3.8	1.9	2.9	1.87754	1.42722	2.59496
		831	RGET(830).(831)GPAGPAGPIGPAGAR	1.8	1.4	1.7	1	1.2	1.10559	0.8268	2.53655	2.29429	3.06792	2.6	1.3	5.8	2.2	4.4	2.36225	1.50352	3.34552
		832	GETG(831).(832)PAGPAGPIGPAGAR	1.6	1.2	1.6	1	1.3	0.774326	0.560605	1.4265	1.84224	2.54457	2	1.2	3.7	1.9	3.2	1.90315	1.28381	2.24217
		834	TGPA(833).(834)GPAGPIGPAGAR	1.8	1.2	1.4	0.8	1.2	1.15544	0.855836	2.18854	1.89412	2.5572	2.5	1.2	3	1.2	2.4	1.93544	1.19166	2.19618
		835	GPAG(834).(835)PAGPIGPAGAR	1.7	1.3	1.7	1	1.3	0.718446	0.560587	1.53777	2.14042	2.74315	2.3	1.3	3.6	1.5	2.8	1.92693	1.30017	2.27926
		838	GPAG(837).(838)PIGPAGAR	1.5	1.2	1.6	1.1	1.3	1.04125	0.909543	1.94194	1.865	2.13507						1.49408	1.26864	1.77097
		843	PGPI(842).(843)GNVGAPGPKGPR						2.39417	1.81417	4.50079	1.8799	2.4809	1.5	1.3	4	2.7	3.1	2.36877	1.92352	4.25039
		888	PGSP(887).(888)GEQGPSGASGPAGPR	2.1	1.6	1.9	0.9	1.1	1.91446	1.79548	1.5758	0.823104	0.877644	2.2	1.3	4.3	1.9	3.4	1.93202	1.38643	2.59193
		889	GSPG(888).(889)EQGPSGASGPAGPR	1.7	1.4	1.8	1.1	1.3	1.19737	0.891862	1.98925	1.66135	2.23045	1.6	1.1	2.7	1.7	2.3	1.7213	1.30887	2.16308
		890	PPGP(889).(890)VGKEGGKGPR	2.1	1.4	2	1	1.4	1.00656	0.784498	2.36304	2.34764	3.01216	2.5	1.1	4.8	1.9	4.2	2.36979	1.42202	3.05435
		891	PGEQ(890).(891)GPSGASGPAGPR	1.9	1.4	1.8	1	1.3	1.11042	0.835645	2.17411	1.95792	2.60172						1.72804	1.29839	1.98706
		936	AGSP(935).(936)GTPGPQGIAGQR	1.5	1.4	1.7	1.1	1.3	0.994798	0.848215	2.23142	2.24309	2.63073	2.1	1.2	5.5	2.6	4.4	2.15425	1.56522	3.14381
		937	GSPG(936).(937)TPGPQGIAGQR	1.6	1.3	1.5	0.9	1.2	0.993553	1.0423	1.76089	1.77232	1.68944	2.1	1	2.3	1.1	2.2	1.6305	1.18577	1.85363
		939	PGTP(938).(939)GPQGIAGQR	1.8	1.5	2	1.1	1.3	0.975337	0.714176	2.50161	2.56487	3.5028	3	1.4	6.9	2.3	5.1	2.61302	1.59651	3.80054
		1055	KNGD(1054).(1055)RGETGPAGPAGPIGPAGAR						1.94529	2.3864	3.43237	1.76445	1.43831	1.4	1.1	3.8	2.7	3.6	2.0959	1.98771	3.61618
		1056	NGDR(1055).(1056)GETGPAGPAGPIGPAGAR	1.6	1.3	1.6	1	1.3	1.15384	0.966517	2.38932	2.07075	2.4721	2.1	1.1	3.7	1.7	3.3	1.98766	1.35621	2.56311
		1059	GDRG(1058).(1059)ETGPAGPAGPIGPAGAR	1.5	1.2	1.8	1.2	1.4	1.45068	1.07222	2.11663	1.45906	1.97406	1.7	1	2.3	1.4	2.4	1.73746	1.22188	2.07221
		1061	ETGP(1060).(1061)AGPAGPIGPAGAR	2.1	1.6	2	1	1.3	0.997383	0.752591	2.36892	2.37514	3.14769	2.4	1.3	6	2.6	4.6	2.42418	1.60462	3.45631
		1064	PAGP(1063).(1064)AGPIGPAGAR	2.1	1.4	2	1	1.4	0.876303	0.634008	1.94089	2.21487	3.06131	2.7	1.4	7.1	2.6	5.3	2.57294	1.54148	3.6803
		1118	SPGE(1117).(1118)QGPSGASGPAGPR	2.1	1.6	1.8	0.9	1.2	1.23611	0.818606	2.74457	2.22032	3.35273	2.2	1.2	5.6	2.5	4.7	2.46481	1.53982	3.38152
		1188	GYDF(1187).(1188)SFLPQPPQEKSQDGGR	4.1	3.6	13.5	3.3	3.7	5.71909	17.9826	35	12.9199	4.10897						4.40701	9.45063	24.25
		1225	DTTL(1224).(1225)KSLSQQIENIR	2.8	1.9	3.6	1.3	2	5.79635	5.4717	4.98071	0.859283	0.910268	0.8	0.7	1.6	1.9	2.4	2.4511	2.02183	3.39357
		1228	LKSL(1227).(1228)SQQIENIR	2.6	1.9	4.4	1.7	2.3	4.17073	3.29775	3.80051	0.911234	1.15246	1	0.6	1.5	1.5	2.4	2.27053	1.6515	3.2335
		Collagen alpha-2(I) chain
		Position	Cleavage_site	A:L1/L2	A:L1/L3	A:L1/L4	A:L2/L4	A:L3/L4	B: L1/L2	B: L1/L3	B: L1/L4	B: L2/L4	B: L3/L4	C:L1/L2	C:L1/L3	C:L1/L4	C:L2/L4	C:L3/L4	Avg TS2	Avg TS14	Avg TS2/14
		24	ATCQ(23).(24)YLQSGSVR	0	0.5	0.1	1.5	0.1	0.0419821	0.421949	0.0717443	1.70892	0.170031	0	0.3	0	2.1	1.1	0.235335	1.08848	0.0572481
		84	TGNF(83).(84)AAQYSDKGVSSGPGPMGLMGPR	0.3	1	0.1	0.3	0.1	0.988272	2.89942	2.26423	2.2911	0.780923	0.0515296	0.164438	0.0556753	1.08045	0.33858	0.426551	1.28923	0.806634
		86	NFAA(85).(86)QYSDKGVSSGPGPMGLMGPR	4.3	1.3	6.4	1.5	4.9	2.76937	2.13213	3.66277	1.3226	1.7179	2	1.2	3.8	1.9	3.2	3.14788	1.55912	4.62092
		87	FAAQ(86).(87)YSDKGVSSGPGPMGLMGPR	2.6	1.6	2.4	0.9	1.5						1.3	1.2	2.8	2.2	2.4	1.95	1.475	2.6
		88	AAQY(87).(88)SDKGVSSGPGPMGLMGPR	0.2	0.9	0.1	0.8	0.2	0.248729	1.20883	0.260194	1.0461	0.215245	0.1	0.3	0.1	1.4	0.2	0.193996	0.942487	0.153398
		91	YSDK(90).(91)GVSSGPGPMGLMGPR	1.7	1.3	1.9	1.1	1.4	1.47071	1.02841	2.48638	1.6906	2.41769	2	1.2	4.2	2.1	3.6	2.09807	1.40317	2.86213
		92	SDKG(91).(92)VSSGPGPMGLMGPR	2.2	1.5	2.2	1	1.5	1.32159	1.02166	2.28516	1.72909	2.2367	1.7	1.2	3.3	2	2.7	1.94305	1.40846	2.59505
		93	DKGV(92).(93)SSGPGPMGLMGPR	1.9	1.6	2.6	1.3	1.7	1.88864	1.64977	2.94708	1.56043	1.78636	1.7	1.1	3	1.7	2.7	1.94583	1.48503	2.84903
		94	KGVS(93).(94)SGPGPMGLMGPR	1.5	1.7	1.8	1.2	1.1	1.28618	1.26318	1.95194	1.51763	1.54526	1.6	1.1	2.4	1.5	2.3	1.55524	1.38014	2.05065
		95	GVSS(94).(95)GPGPMGLMGPR	1.3	1.2	1.2	0.9	0.9	1.45386	1.52242	1.98247	1.36359	1.30218	1.6	1.1	2.3	1.5	2.1	1.44267	1.26434	1.82749
		97	SSGP(96).(97)GPMGLMGPR	2	1.7	2.1	1.1	1.3	1.36423	1.17676	2.08843	1.53085	1.77474	1.8	1.3	3.9	2.2	2.9	1.85649	1.50127	2.69614
		99	GPGP(98).(99)MGLMGPR	1.9	1.7	2.1	1.1	1.2	0.821243	0.636604	1.99976	2.43504	3.1413	2.2	1.3	7.5	3.5	6	2.54376	1.77861	3.86659
		163	PGER(162).(163)GVVGPQGAR	1.4	1.3	1.5	1.1	1.2	1.02385	0.984454	2.1583	2.10803	2.19238	1.7	1.1	2.8	1.7	2.4	1.65271	1.38208	2.15277
		337	RGIP(336).(337)GPAGAAGATGAR	2.1	1.7	2	1	1.2	1.25556	0.962783	3.02338	2.40799	3.14025	2.2	1.2	5.9	2.7	5	2.48263	1.6618	3.64113
		480	LPGI(479).(480)DGRPGPIGPAGPR	1.6	1.5	1.6	1	1.1						1.5	0.9	3.9	2.7	4.3	2.125	1.525	2.75
		486	RPGP(485).(486)IGPAGPR	2	1.6	2.2	1.1	1.3	0.88402	0.70448	1.7726	2.00516	2.51618	2.4	1.3	6.5	2.7	5	2.35003	1.56827	3.49087
		601	RGTP(600).(601)GESGAAGPSGPIGSR	1.9	1.6	1.8	0.9	1.1	1.06144	0.947792	2.30073	2.16756	2.42746	2.2	1.4	5.6	2.5	4	2.11482	1.58589	3.23358
		602	GTPG(601).(602)ESGAAGPSGPIGSR	1.7	1.4	1.7	1	1.2						2	1.2	2.7	1.4	2.3	1.8	1.25	2.2
		603	TPGE(602).(603)SGAAGPSGPIGSR	1.8	1.5	1.7	0.9	1.1	1.2613	1.16623	2.22015	1.7602	1.90369	2.3	1.1	3.4	1.5	3.2	1.9275	1.32107	2.44005
		604	PGES(603).(604)GAAGPSGPIGSR	2	1.3	1.7	0.8	1.3	0.997944	0.783628	2.07657	2.08084	2.64994	2.1	1.2	5.4	2.5	4.3	2.22465	1.44408	3.05886
		605	GESG(604).(605)AAGPSGPIGSR	1.6	1.2	1.7	1.1	1.5	1.73211	1.38362	3.03687	1.75328	2.19487	2.1	1.1	2.8	1.3	2.6	1.9545	1.30615	2.51229
		606	ESGA(605).(606)AGPSGPIGSR	1.8	1.5	1.8	1	1.2	1.28426	0.985146	2.52879	1.96907	2.56692	2.1	1.2	3.8	1.8	3.1	2.00853	1.40904	2.7096
		637	VGAP(636).(637)GSAGASGPGGLPGER	1.5	1.8	1.7	1.2	1	1.51528	1.20697	2.74004	1.80827	2.27019	2.1	1.2	6.2	2.9	5.3	2.28091	1.68587	3.54668
		700	SGDR(699).(700)GEAGAAGPSGPAGPR	1.6	1.5	1.9	1.2	1.3	1.38596	1.21765	2.40966	1.73863	1.97894	1.8	1.3	4.6	2.6	3.5	1.92748	1.59271	2.96989
		701	GDRG(700).(701)EAGAAGPSGPAGPR	2.3	2	2.3	1	1.1	1.87232	1.41639	3.28756	1.75587	2.32109	1.6	1.2	3	1.8	2.5	1.9489	1.52871	2.86252
		702	DRGE(701).(702)AGAAGPSGPAGPR	2.1	1.8	2.3	1.1	1.3	1.16253	0.871455	2.79357	2.40301	3.20564	2.5	1.4	6.3	2.6	4.4	2.4447	1.69574	3.79786
		703	RGEA(702).(703)GAAGPSGPAGPR	1.9	1.5	1.9	1	1.3	1.08153	0.778942	2.23235	2.06407	2.86588	2.6	1.4	4.8	1.8	3.5	2.2079	1.42384	2.97745
		704	GEAG(703).(704)AAGPSGPAGPR	1.9	1.3	1.7	0.9	1.3	1.68466	1.32231	2.86306	1.6995	2.16519	2.1	1.2	3	1.5	2.6	1.95831	1.3203	2.52102
		705	EAGA(704).(705)AGPSGPAGPR	1.9	1.4	1.9	1	1.3	1.29487	1.0097	2.38503	1.8419	2.36211	2.1	1.3	4.6	2.2	3.7	2.1095	1.4586	2.96168
		970	AGAP(969).(970)GPHGSVGPAGKHGNR	2.7	2.1	2.5	0.9	1.2	1.4409	1.27875	2.581	1.79123	2.01837	2.1	1.3	5	2.4	3.7	2.19321	1.62833	3.36033
		971	GAPG(970).(971)PHGSVGPAGKHGNR	1.2	1.1	1.6	1.3	1.4	1.94878	1.48252	2.33359	1.19747	1.57408	1.2	0.9	2	1.6	2.2	1.58714	1.26333	1.97786
		974	GPHG(973).(974)SVGPAGKHGNR	1.5	1.3	1.5	1	1.2	1.22486	1.03778	1.42959	1.16714	1.37755	2.4	0.8	2.2	0.9	2.8	1.7504	1.03415	1.70986
		988	RGEP(987).(988)GPAGSVGPVGAVGPR	1.8	1.3	1.6	0.9	1.2	1.01747	0.821626	2.49611	2.45326	3.03802	2.7	1.3	7	2.6	5.2	2.49258	1.56248	3.6987
		989	GEPG(988).(989)PAGSVGPVGAVGPR	1.6	1.2	1.4	0.9	1.2	0.812686	0.656402	1.47314	1.81268	2.24426	2.3	1.2	3.3	1.5	2.8	1.82616	1.21151	2.05771
		990	EPGP(989).(990)AGSVGPVGAVGPR	1.8	1.5	1.8	1	1.2	0.986054	0.805714	2.17365	2.20439	2.6978	2.4	1.3	5.7	2.4	4.3	2.23064	1.53502	3.22455
		991	PGPA(990).(991)GSVGPVGAVGPR	1.7	1.3	1.6	1	1.2	1.6372	1.33828	2.84164	1.73567	2.12336	2	1.2	2.9	1.5	2.5	1.86009	1.34566	2.44721
		992	GPAG(991).(992)SVGPVGAVGPR	2	1.3	2.1	1.1	1.6	1.54822	1.14759	1.44931	0.93611	1.26291	2.4	0.7	1.9	0.8	2.5	1.88519	0.997284	1.81644
		993	PAGS(992).(993)VGPVGAVGPR	2.1	1.4	1.7	0.8	1.2	1.20122	0.898709	2.02555	1.68624	2.25384	2.3	1.3	4.6	2	3.7	2.12584	1.34749	2.77518
		994	AGSV(993).(994)GPVGAVGPR	1.8	1.5	1.7	1	1.2	1.4741	1.13246	2.88103	1.95444	2.54405	2.8	1.3	5.3	1.9	4.1	2.31969	1.46448	3.29368
		995	GSVG(994).(995)PVGAVGPR	1.3	1.3	1.5	1	1.2	0.997549	0.805423	1.8295	1.83399	2.27148	1.9	1.1	2.7	1.4	2.4	1.67817	1.2399	2.00983
		996	SVGP(995).(996)VGAVGPR	1.9	1.9	1.9	1	1	1.60137	1.33873	2.73069	1.70522	2.03975	1.4	1.3	3.2	2.2	2.4	1.72352	1.57399	2.61023
		1004	GPRG(1003).(1004)PSGPQGIR	1.3	0.8	0.9	0.7	1.2	0.729238	0.550794	1.00235	1.37452	1.81983						1.26227	0.856329	0.951177
		1032	LKGY(1031).(1032)SGLQGLPGLAGLHGDQGAPGPVGPAGPR	2.2	2.8	2.8	1.3	1	4.30611	3.11437	5.97734	1.38811	1.91928	1	0.7	1.9	1.9	2.7	2.18756	1.86708	3.55911
		1035	YSGL(1034).(1035)QGLPGLAGLHGDQGAPGPVGPAGPR	2.9	2.6	2.7	0.9	1	7.2119	3.25004	5.23229	0.725508	1.60992	0.9	0.8	1.5	1.7	1.9	2.58697	1.66259	3.1441
		1040	GLPG(1039).(1040)LAGLHGDQGAPGPVGPAGPR	3.5	2	3	0.9	1.5	4.68387	3.44042	11.1132	2.37266	3.2302	1.7	1.1	2.8	1.6	2.5	2.85234	1.90218	5.63775
		1041	LPGL(1040).(1041)AGLHGDQGAPGPVGPAGPR	2.5	2.1	2.2	0.9	1.1	2.45878	1.19361	3.26386	1.32743	2.73445	2	0.9	2.9	1.4	3.3	2.34887	1.30351	2.78795
		1042	PGLA(1041).(1042)GLHGDQGAPGPVGPAGPR	2.2	2.1	2.9	1.3	1.4	7.71062	7.2211	12.7556	1.65429	1.76644	1.4	1.1	2.5	1.8	2.2	2.77951	2.52923	6.05188
		1044	LAGL(1043).(1044)HGDQGAPGPVGPAGPR	1.7	1.8	2.2	1.3	1.2	2.97443	1.84368	4.00236	1.34559	2.17085	1.3	1.1	2.6	2	2.4	1.95755	1.56488	2.93412
		1045	AGLH(1044).(1045)GDQGAPGPVGPAGPR	1.6	1.8	1.8	1.1	1	2.51857	2.06155	3.24319	1.28771	1.57318	1.7	1	2.2	1.3	2.3	1.78196	1.42488	2.4144
		1046	GLHG(1045).(1046)DQGAPGPVGPAGPR						2.32061	2.13928	3.93633	1.69625	1.84003	0.6	1.2	1.4	2.3	1.2	1.49016	1.83388	2.66816
		1047	LHGD(1046).(1047)QGAPGPVGPAGPR	2.5	1.7	3.1	1.2	1.8	2.59108	2.11921	3.31433	1.27913	1.56395	2.1	1.1	3.3	1.5	2.9	2.2425	1.48306	3.23811
		1048	HGDQ(1047).(1048)GAPGPVGPAGPR	1.6	1.3	1.5	1	1.2	1.73051	1.39003	2.95655	1.70849	2.12696	1.8	1.2	2.6	1.5	2.1	1.75958	1.34975	2.35218
		1049	GDQG(1048).(1049)APGPVGPAGPR	2.1	1.4	1.6	0.8	1.2	2.06874	1.52642	3.49941	1.69157	2.29257	2.1	1.4	3	1.4	2.2	1.99355	1.36966	2.6998
		1061	GPRG(1060).(1061)PAGPSGPVGKDGR	1.9	1	1.5	0.8	1.4	1.59321	0.910779	2.17543	1.36543	2.38853	2.3	0.9	2.6	1.1	2.8	2.06362	1.0127	2.09181
		1063	RGPA(1062).(1063)GPSGPVGKDGR	1.7	0.9	1.2	0.7	1.4	1.05896	0.821553	1.59888	1.50986	1.94616	3.3	1	2.1	0.6	2.1	1.91752	0.921901	1.63296
		1075	DGRS(1074).(1075)GQPGPVGPAGVR	1.6	1	1.4	0.9	1.4	1.27144	0.950586	2.06094	1.62095	2.16807	2.5	1.1	2.3	0.9	2.2	1.85658	1.07859	1.92031
		1076	GRSG(1075).(1076)QPGPVGPAGVR	1.7	1.3	1.7	1	1.3	1.5657	1.13422	2.94372	1.88012	2.59537						1.79027	1.32859	2.32186
		1077	RSGQ(1076).(1077)PGPVGPAGVR	2	1.5	2.1	1	1.4	1.38765	0.942297	2.54238	1.83215	2.69807	2.1	1.2	3.3	1.6	2.7	2.04762	1.34574	2.64746
		1146	DATL(1145).(1146)KSLNNQIETLLTPEGSR	2.3	3.5	3.3	1.2	0.9	17.8841	28.6065	5.10989	0.285722	0.178626	0.6	0.7	1.1	2	1.6	3.91046	6.04871	3.16996
		1149	LKSL(1148).(1149)NNQIETLLTPEGSR	2.3	2.7	3.9	1.7	1.5	2.73786	3.73436	3.12523	1.14149	0.836885	0.4	0.6	1	2.4	1.7	1.57912	2.04597	2.67508
		1348	RLPF(1347).(1348)LDIAPLDIGGADQEFR	4.1	1.6	4.6	1.1	2.9	5.08557	4.37006	8.01401	1.57583	1.83384	1.4	1.2	3.4	2.4	2.8	3.0199	2.04098	5.338
		Collagen alpha-1(III) chain
		Position	Cleavage_site	A:L1/L2	A:L1/L3	A:L1/L4	A:L2/L4	A:L3/L4	B: L1/L2	B: L1/L3	B: L1/L4	B: L2/L4	B: L3/L4	C:L1/L2	C:L1/L3	C:L1/L4	C:L2/L4	C:L3/L4	Avg TS2	Avg TS14	Avg TS2/14
		26	LAQQ(25).(26)SNVDELGCSHLGQSYESR	0.2	0.8	0.2	1	0.2	0.309605	1.88096	0.71148	2.29802	0.378253	0.1	0.5	0.1	1.1	0.2	0.23131	1.26316	0.33716
		28	QQSN(27).(28)VDELGCSHLGQSYESR	0.4	1.5	0.3	0.9	0.2	0.114896	1.11753	0.298999	2.60234	0.267553						0.245612	1.52997	0.299499
		719	PGAS(718).(719)GSPGLQGMPGER	1.4	0.9	1.1	0.8	1.3	1.10302	0.83067	1.52045	1.37844	1.83039	2.6	1	1.6	0.6	1.6	1.6389	0.918186	1.40682
		746	KGEP(745).(746)GGAGADGVPGKDGPR	1.9	1.4	2	1	1.4	1.5192	1.09978	3.50586	2.3077	3.18778	2.7	1.3	6.7	2.5	5.3	2.66783	1.60125	4.06862
		941	QGPP(940).(941)GSPGPLGIAGLTGAR	1.5		1.6	1.1		1.37684	1.49361	4.09508	2.97425	2.74173	1.6	1	11.8	7.2	11.4	3.72371	2.75357	5.83169
		942	GPPG(941).(942)SPGPLGIAGLTGAR	3.5	1.6	1.8	0.5	1.1	1.96942	1.22844	2.7074	1.37472	2.20394	1.9	0.8	3.3	1.7	3.9	2.42889	1.20053	2.60247
		943	PPGS(942).(943)PGPLGIAGLTGAR						1.13743	1.466	1.49598	1.31522	1.02045	2.4	1.3	6.8	2.9	5.4	2.48947	1.74531	4.14799
		944	PGSP(943).(944)GPLGIAGLTGAR	2	1.4	1.9	0.9	1.3	1.11268	0.833482	3.1389	2.82103	3.766	3.3	1.3	8.2	2.5	6	2.91311	1.62575	4.41297
		945	GSPG(944).(945)PLGIAGLTGAR	1.7	1.1	1.8	1.1	1.6	1.00546	0.799714	2.16666	2.15489	2.7093	2	1.2	3.9	2	3.3	2.05246	1.39243	2.62222
		946	SPGP(945).(946)LGIAGLTGAR	1.8	1.4	1.7	1	1.2	0.91289	0.764583	2.47792	2.71437	3.24088	2.6	1.3	5	2	3.9	2.27563	1.52983	3.05931
		1054	PPGP(1053).(1054)VGPSGKSGDR	1.9	1.4	2.2	1.2	1.5	0.94551	0.602237	2.61298	2.76357	4.33879						2.17108	1.49145	2.40649
		Collagen alpha-1(V) chain
		Position	Cleavage_site	A:L1/L2	A:L1/L3	A:L1/L4	A:L2/L4	A:L3/L4	B: L1/L2	B: L1/L3	B: L1/L4	B: L2/L4	B: L3/L4	C:L1/L2	C:L1/L3	C:L1/L4	C:L2/L4	C:L3/L4	Avg TS2	Avg TS14	Avg TS2/14
		121	VSIY(120).(121)NEQGIQQLGLELGR						3.43872	2.45244	5.4408	1.58222	2.21853	1.7	1.2	2.3	1.4	2	2.33931	1.65866	3.8704
		436	PGMP(435).(436)ANQDTIFEGIGGPR	2.2	1.8	8.7	4	5	1.35323	1.45239	11.142	8.23369	7.67153	1	1.4	8	7.7	5.9	3.85413	4.09768	9.28068
		437	GMPA(436).(437)NQDTIFEGIGGPR	1.1	1.4	0.7	0.7	0.5	1.15691	1.16397	1.17274	1.01369	1.00754	0.5	0.9	0.6	1.3	0.7	0.827408	1.07961	0.824247
		438	MPAN(437).(438)QDTIFEGIGGPR	3.1	2.7	4.4	1.4	1.6	4.03684	2.55483	3.41791	0.84668	1.33782						2.51866	1.87538	3.90895
		439	PANQ(438).(439)DTIFEGIGGPR	0.6	1.2	0.3	0.5	0.3	0.821301	1.02392	0.530997	0.646532	0.518592	0.4	0.8	0.4	1.1	0.5	0.523316	0.878409	0.410332
		440	ANQD(439).(440)TIFEGIGGPR	1.1	2	1.1	1	0.5	1.01137	1.46454	1.2684	1.25414	0.866072	0.6	0.9	0.6	0.9	0.6	0.779574	1.25311	0.989466
		442	QDTI(441).(442)FEGIGGPR	2.6	3	3.8	1.4	1.2	4.32499	2.96084	4.49541	1.0394	1.51829	1.1	0.8	1.8	1.7	2.4	2.19055	1.81671	3.36514
		536	AGSK(535).(536)GPMVSAQESQAQAILQQAR	3	4.1	4.5	1.5	1.1	1.65294	2.09812	3.09278	1.87108	1.47408	1.1	1.6	1.5	1.3	0.9	1.53784	2.0782	3.03093
		539	KGPM(538).(539)VSAQESQAQAILQQAR	1.5	1.7	1.6	1.1	1	2.47768	2.00951	4.31227	1.74044	2.14593						1.7809	1.63749	2.95614
		542	MVSA(541).(542)QESQAQAILQQAR	1.9	1.6	1.8	1	1.2	1.56105	1.88408	4.26416	2.73159	2.26326	0.8	1.3	2	2.4	1.6	1.55405	1.81928	2.68805
		Collagen alpha-2(V) chain
		Position	Cleavage_site	A:L1/L2	A:L1/L3	A:L1/L4	A:L2/L4	A:L3/L4	B: L1/L2	B: L1/L3	B: L1/L4	B: L2/L4	B: L3/L4	C:L1/L2	C:L1/L3	C:L1/L4	C:L2/L4	C:L3/L4	Avg TS2	Avg TS14	Avg TS2/14
		117	KGEP(116).(117)GLVPVVTGIR						0.478357	2.00924	2.60868	5.45341	1.29834	0.1	0.4	0.5	3.8	1.4	0.819174	2.91566	1.55434
		190	SRPF(189).(190)SAQMAGLDEKSGLGSQVGLMPGSVGPVGPR	2	2	3.5	1.8	1.8	2.86679	2.69747	2.35032	0.819846	0.871307	1.3	1.2	2.5	1.9	2.2	1.83968	1.73622	2.78344
		200	LDEK(199).(200)SGLGSQVGLMPGSVGPVGPR						2.6618	2.77507	2.80047	1.05209	1.00915	0.8	1	1.6	2.1	1.5	1.49274	1.73179	2.20023
		204	SGLG(203).(204)SQVGLMPGSVGPVGPR	1.3	1.7	1.7	1.3	1	1.83288	2.33406	2.78126	1.51742	1.1916	1.1	1.3	1.5	1.4	1.2	1.27075	1.59191	1.99375
		212	LMPG(211).(212)SVGPVGPR	1.4	1.8	1.4	1	0.8	1.61759	1.59575	1.65913	1.02568	1.03972	0.8	0.8	1.1	1.4	1.5	1.19289	1.27024	1.38638
		700	PGEP(699).(700)GAVGPLGPR						2.43248	2.36577	3.41096	1.40226	1.4418	1	1.1	2.4	2.4	2.2	1.76857	1.81701	2.90548
		757	TGPP(756).(757)GLQGMPGER	1.9	1.5	2.3	1.2	1.5	1.37415	1.09234	2.72877	1.98578	2.49808						1.81806	1.44453	2.51438
		904	QGPP(903).(904)GATGFPGSAGR	1.9	1.3	2.7	1.7	0.9	1.3	0.708649	2.22247	2.42325	3.1362	2.5	1.3	8.1	3.2	6.1	2.63937	1.77198	4.34082
		905	GPPG(904).(905)ATGFPGSAGR	1.6	1.2	1.5	0.9	1.3	0.853334	0.759023	1.45174	1.70126	1.91264	1.6	1	2.2	1.4	2.2	1.57766	1.16005	1.71725
		906	PPGA(905).(906)TGFPGSAGR	1.8	1.4	1.6	0.9	1.2	1.60252	1.31359	2.86466	1.78759	2.18078	1.9	1.2	3	1.6	2.6	1.88055	1.36686	2.48822

## Sheet: Table S3
ADAMTS2			Collagen α1(I) chain
ADAMTS14			Uniprot#	Name	Peptide Sequence	Cleavage site	P/C
Common				N-terminal propeptide (23-161)
			P02452	Collagen alpha-1(I) chain	QLSYGYDEKSTGGISVPGPMGPSGPR	NFAP(161).(162)QLSY	11.2
				Collagen alpha-1(I) chain	SYGYDEKSTGGISVPGPMGPSGPR	APQL(163).(164)SYGY	4.1
				Collagen alpha-1(I) chain	GYDEKSTGGISVPGPMGPSGPR	QLSY(165).(166)GYDE	10.6
				Collagen alpha-1(I) chain	YDEKSTGGISVPGPMGPSGPR	LSYG(166).(167)YDEK	8.7
				Collagen alpha-1(I) chain	FQGPPGEPGEPGASGPMGPR	GPQG(200).(201)FQGP	6.2
				Collagen alpha-1(I) chain	IAGAPGFPGAR	GAPG(404).(405)IAGAP	4.9
				Collagen alpha-1(I) chain	VQGPPGPAGEEGK	GPVG(455).(456)VQGP	4.3
				Collagen alpha-1(I) chain	VQGPPGPAGEEGKR	GPVG(455).(456)VQGP	2.9
				Collagen alpha-1(I) chain	GAKGLTGSPGSPGPDGK	AGLP(535).(536)GAKG	9.1
				Collagen alpha-1(I) chain	GAVGPAGKDGEAGAQGPPGPAGPAGER	PGPP(604).(605)GAVG	4.2
				Collagen alpha-1(I) chain	LGAPGPSGAR	VPGD(666).(667)LGAP	5.6
				Collagen alpha-1(I) chain	GATGFPGAAGR	AGPP(871).(872)GATG	20.1
				Collagen alpha-1(I) chain	GVVGLPGQR	AGQR(958).(959)GVVG	2.7
				Collagen alpha-1(I) chain	MGPPGLAGPPGESGR	PPGP(999).(1000)MGPP	3.6
				Collagen alpha-1(I) chain	GPPGLAGPPGESGR	PGPM(1000).(1001)GPPG	5.3
				Collagen alpha-1(I) chain	LAGPPGESGR	GPPG(1004).(1005)LAGP	7.5
				Collagen alpha-1(I) chain	GAPGAPGAPGPVGPAGKSGDR	AGPP(1045).(1046)GAPG	8.2
				Collagen alpha-1(I) chain	DDANVVR	YYRA(1218).(1219)DDAN	2.3
				C-terminal propeptide (1219-1464)
			Collagen α2(I) chain
			Uniprot#	Name	Peptide Sequence	Cleavage site	P/C
				N-terminal propeptide (23-79)
			P08123	Collagen alpha-2(I) chain	QYDGKGVGLGPGPMGLMGPR	NFAA(79).(80)QYDG	9.9
				Collagen alpha-2(I) chain	AGEPGEPGQTGPAGAR	FQGP(116).(117)AGEP	2.4
				Collagen alpha-2(I) chain	EIGAVGNAGPAGPAGPR	GPKG(265).(266)EIGA	2.7
				Collagen alpha-2(I) chain	GVAGAPGLPGPR	AGLP(315).(316)GVAG	1.4
				Collagen alpha-2(I) chain	GPVGAAGATGAR	RGIP(330).(331)GPVG	4.4
				Collagen alpha-2(I) chain	GLVGEPGPAGSK	TGAR(342).(343)GLVG	1.8
				Collagen alpha-2(I) chain	GLPGSPGNIGPAGKEGPVGLPGIDGR	MGPR(450).(451)GLPG	7.7
				Collagen alpha-2(I) chain	GPPGFQGLPGPSGPAGEVGKPGER	QGPP(549).(550)GPPG	5.5
				Collagen alpha-2(I) chain	GPSGLPGER	AGPS(636).(637)GPSG	11.2
				Collagen alpha-2(I) chain	NGFAGPAGAAGQPGAKGER	PAGP(722).(723)NGFA	16.1
				Collagen alpha-2(I) chain	MTGFPGAAGR	GPPG(784).(785)MTGF	4.0
				Collagen alpha-2(I) chain	SGISGPPGPPGPAGKEGLR	PPGP(800).(801)SGIS	3.5
				Collagen alpha-2(I) chain	ISGPPGPPGPAGKEGLR	GPSG(802).(803)ISGP	5.7
				Collagen alpha-2(I) chain	GPPGPAGKEGLR	SGPP(807).(808)GPPG	4.5
				Collagen alpha-2(I) chain	LLGAPGILGLPGSR	GPQG(865).(866)LLGA	14.3
				Collagen alpha-2(I) chain	LGAPGILGLPGSR	PQGL(866).(867)LGAP	7.6
				Collagen alpha-2(I) chain	GILGLPGSR	LGAP(870).(871)GILG	16.8
				Collagen alpha-2(I) chain	GPVGPAGAVGPR	TGPS(984).(985)GPVG	35
				Collagen alpha-2(I) chain	GLQGLPGIAGHHGDQGAPGSVGPAGPR	KGHN(1026).(1027)GLQG	4.0
				Collagen alpha-2(I) chain	GLPGIAGHHGDQGAPGSVGPAGPR	NGLQ(1029).(1030)GLPG	35
				Collagen alpha-2(I) chain	GIAGHHGDQGAPGSVGPAGPR	QGLP(1032).(1033)GIAG	4.4
				Collagen alpha-2(I) chain	AGPPGPPGPPGPPGVSGGGYDFGYDGDFYR	HQGP(1088).(1089)AGPP	20.9
				C-terminal propeptide (1120-1366)
				Collagen alpha-2(I) chain	SLNNQIETLLTPEGSR	ATLK(1140).(1141)SLNN	3.1

## Sheet: Table S4
				L1/L2	L1/L3	L1/L4	L2/L4	L3/L4
		Experiment	3σ cutoff	WT / TS2-/-	WT / TS14-/-	WT / TS2-/-TS14-/-	TS2-/- / TS2-/-TS14-/-	TS14-/- / TS2-/-TS14-/-
		A	Upper	1.891	1.991	1.972	1.715	2.137
			Lower	0.52	0.49	0.45	0.595	0.476
		B	Upper	1.925	2.482	2.285	2.218	3.406
			Lower	0.52	0.39	0.459	0.45	0.301
		C	Upper	2.621	1.763	2.36	1.567	1.812
			Lower	0.398	0.564	0.427	0.628	0.539
